# Supplementary material for: How frailty index impacts death in chronic kidney disease: A retrospective observational investigation
Source: PLoS One. 2026 Jan 29;21(1):e0341643. doi: 10.1371/journal.pone.0341643 (PMC12854423; doi:10.1371/journal.pone.0341643)
Supplement: S1 Data — (CSV) [file pone.0341643.s001.csv]

Year	Year_new	Age	Sex	Race	Marry	PIR_group	Education	smoke	Drink	PA_total_time	BMI_kg.m2	CVD	Hyperlipidemia	Hypertension	DM	Pregnant	creatinine_umol.L	CRP_mg.L	uACR_mg.g	CKD	CKD_ACR	CKD_eGFR	CKD_EPI_Scr_2009	all_cause_mort	CVD_mortality	cancer_mort	time_exm	frailty_score	Cancer_survivors
1999-2000	1	81	1	1	2	2	1	3	3	141.75	27.33	0	0	0	0	2	88.4	19.9	16.90335917	1	1	3	58.72969233	1	0	0	136	0.085365854	0
1999-2000	1	85	2	2	2	1	1	1	1	204.75	19.96	0	0	0	0	2	79.6	0.4	29.92802689	1	1	3	55.40733842	1	0	1	62	0.121707317	0
1999-2000	1	63	2	2	1	3	3	3	3	252	20.48	0	1	1	0	2	35.4	5.7	34.78565213	1	2	1	115.2917635	1	0	1	106	0.117560976	0
1999-2000	1	34	1	1	1	1	1	2	3	143.5	34.2	0	1	1	0	2	61.9	0.8	63.64108652	1	2	1	113.3495146	0	0	0	236	0.12	0
1999-2000	1	63	2	1	2	3	3	2	3	53.438	38.32	0	0	1	0	2	26.5	2.1	62	1	2	1	106.9079508	0	0	0	246	0.214878049	0
1999-2000	1	84	1	1	2	2	1	2	2	60	26.6	1	0	0	0	2	97.2	1.7	2.222036028	1	1	3	51.96916509	1	0	1	119	0.304	1
1999-2000	1	71	2	2	2	2	1	1	1	500.5	25.86	0	1	1	1	2	61.9	4	3787.116372	1	3	2	79.03257728	1	1	0	67	0.102564103	0
1999-2000	1	85	1	2	2	2	1	1	2	63	27.1	0	0	1	0	2	106.1	5.3	4.999801548	1	1	3	54.3377365	1	1	0	101	0.134146341	0
1999-2000	1	82	1	2	2	1	2	1	3	31.5	29.51	0	1	0	1	2	123.8	11.4	2.810499076	1	1	3	46.93212723	1	0	0	123	0.271463415	0
1999-2000	1	66	1	1	2	2	3	2	3	294.75	44.2	0	1	1	0	2	61.9	4.9	66.02086766	1	2	1	90.53064539	1	0	1	19	0.154390244	1
1999-2000	1	70	1	2	1	1	2	1	3	31.5	27.94	1	1	1	0	2	79.6	8.5	79.62962963	1	2	2	81.91505762	1	1	0	227	0.272195122	0
1999-2000	1	41	1	1	1	2	2	3	3	614.25	26.4	1	1	0	0	2	150.3	2.4	654.0037982	1	3	4	43.69319038	0	0	0	236	0.24	0
1999-2000	1	69	1	1	1	1	1	3	3	840	28.54	0	1	0	0	2	106.1	4.8	3.333290727	1	1	3	52.59507464	0	0	0	235	0.073170732	0
1999-2000	1	80	2	1	2	2	1	2	2	60	39.16	0	0	1	0	2	44.2	12.6	35.36	1	2	2	83.96993696	1	1	0	216	0.081219512	0
1999-2000	1	43	2	2	1	2	2	1	2	204.75	32.48	0	1	1	0	0	88.4	2.9	36.61904762	1	2	2	66.63763797	0	0	0	230	0.2	0
1999-2000	1	80	1	1	1	2	3	2	3	168	30.73	0	1	0	0	2	97.2	8.9	126.2989421	1	2	3	53.45012753	1	1	0	14	0.121707317	0
1999-2000	1	77	2	5	2	2	2	2	3	120	23.47	0	1	1	0	2	97.2	7.2	7.272602622	1	1	4	41.14231417	1	0	0	212	0.162439024	0
1999-2000	1	76	2	1	1	2	2	1	3	10.5	30.15	0	1	1	0	2	88.4	9.1	5.540201773	1	1	3	45.84576238	0	0	0	230	0.239512195	0
1999-2000	1	50	1	2	1	2	1	2	2	80.062	29.93	0	1	1	0	2	769.1	1.7	1047.398251	1	3	6	7.128250929	1	1	0	17	0.28725	0
1999-2000	1	62	2	3	2	1	1	2	1	487.5	28.25	0	1	0	1	2	61.9	8.1	86.57894737	1	2	2	73.03269253	1	0	0	205	0.255609756	0
1999-2000	1	42	2	1	1	2	2	3	3	56	21.59	0	1	0	0	0	53	1.8	61.8381623	1	2	1	97.87137786	0	0	0	230	0.1165	0
1999-2000	1	73	1	1	2	2	3	1	2	102.375	30.68	1	1	1	1	2	141.4	4.2	699.3301014	1	3	4	37.32903758	1	1	0	60	0.227317073	1
1999-2000	1	29	1	2	2	3	3	1	1	496.125	26.54	0	0	0	0	2	79.6	0.4	31.94594595	1	2	1	109.2558129	0	0	0	234	0.06	0
1999-2000	1	78	1	1	2	1	3	2	2	472.5	25.61	1	1	1	1	2	123.8	0.3	3.174527173	1	1	4	41.75464096	1	0	0	121	0.170731707	0
1999-2000	1	60	2	2	1	1	2	2	2	47.25	32.09	1	1	1	0	2	79.6	9.1	51.86666667	1	2	2	66.04441174	1	0	1	198	0.13	0
1999-2000	1	85	1	1	1	1	1	2	2	542.5	21.89	0	1	1	0	2	70.7	2	58.58333333	1	2	2	72.01823607	1	0	0	41	0.097560976	0
1999-2000	1	65	1	2	2	1	1	3	2	210	24.11	0	0	1	1	2	141.4	3.7	891.631276	1	3	3	45.64795192	1	1	0	125	0.21902439	0
1999-2000	1	45	2	2	2	1	1	3	3	151.5	23.23	0	0	0	0	0	53	8.3	31.53281696	1	2	1	110.471193	0	0	0	244	0.2	0
1999-2000	1	61	2	1	1	3	2	1	3	126	28.31	0	1	0	0	2	79.6	2.4	1.941790225	1	1	3	56.89049713	0	0	0	232	0.06097561	0
1999-2000	1	74	1	1	1	1	2	2	2	574	30.71	1	1	0	0	2	123.8	0.9	32.69810783	1	2	4	42.94452066	1	1	0	123	0.182926829	0
1999-2000	1	43	1	3	1	3	3	1	3	189	30.87	0	1	1	0	2	61.9	6.9	44.54545455	1	2	1	106.4052119	1	0	1	139	0.08	0
1999-2000	1	80	1	1	1	3	3	1	1	3.938	26.06	0	0	1	0	2	88.4	8	9.278134111	1	1	3	59.14369822	1	1	0	107	0.251463415	1
1999-2000	1	85	1	1	1	2	2	2	2	15.75	27.41	0	1	1	0	2	97.2	1.4	60.46447508	1	2	3	51.60538094	1	0	0	91	0.125853659	0
1999-2000	1	36	1	1	1	3	3	1	3	47.25	35.53	0	1	0	0	2	79.6	1.3	52.39405477	1	2	2	89.97478146	0	0	0	234	0.04	0
1999-2000	1	73	2	3	1	1	1	1	1	892.5	36.61	0	1	1	0	2	53	3.1	76.42857143	1	2	2	78.7195143	1	0	0	181	0.219268293	0
1999-2000	1	83	2	1	2	2	3	1	3	472.5	21.15	1	1	1	0	2	238.7	39	375.0146284	1	3	6	14.52397229	1	0	0	25	0.267105263	0
1999-2000	1	65	1	1	1	3	3	2	1	3195	27.41	1	1	1	0	2	114.9	10.5	45.78765628	1	2	3	49.60165452	1	1	0	48	0.13804878	0
1999-2000	1	80	1	5	1	3	2	1	3	60	27.94	0	1	1	1	2	79.6	2.1	75.07269998	1	2	2	66.05226799	1	0	0	10	0.146341463	0
1999-2000	1	77	1	1	1	1	1	2	3	15.75	28.76	0	1	1	0	2	97.2	4.1	1.818128397	1	1	3	54.58847982	1	0	0	176	0.284390244	1
1999-2000	1	82	1	1	1	2	1	1	3	204.75	26.63	0	1	0	0	2	88.4	1.3	4.303550974	1	1	3	58.31858449	1	1	0	89	0.036585366	0
1999-2000	1	68	1	3	1	1	1	2	2	565.25	29.65	0	1	1	0	2	123.8	2.7	4.908043584	1	1	4	44.7932185	0	0	0	239	0.085365854	0
1999-2000	1	84	1	1	1	2	3	2	2	27.875	24.71	1	1	0	0	2	106.1	7.2	5.460198487	1	1	3	47.33515496	0	0	0	240	0.227560976	1
1999-2000	1	55	2	4	1	1	1	1	1	140	23.46	0	1	0	1	0	44.2	2.6	33.09828393	1	2	1	100.0904438	0	0	0	245	0.2125	0
1999-2000	1	41	2	1	1	3	3	2	3	45.5	21.04	0	0	0	0	0	61.9	0.3	39.29827916	1	2	2	84.64144984	0	0	0	240	0.08	0
1999-2000	1	80	1	1	1	1	2	2	1	283.5	21.65	0	1	1	0	2	97.2	11.4	137.591574	1	2	3	53.45012753	1	0	1	6	0.251794872	1
1999-2000	1	75	2	1	1	3	3	2	3	6.562	28.85	0	1	1	0	2	61.9	1.1	32.35790544	1	2	2	66.65880791	1	0	1	89	0.125853659	1
1999-2000	1	28	1	5	2	1	2	1	3	25.083	40.67	0	1	1	0	2	221	1.4	4676.354366	1	3	4	30.97135933	0	0	0	244	0.111111111	0
1999-2000	1	60	2	1	1	2	1	1	2	241.5	25.55	0	1	1	1	2	53	27.5	160.1344262	1	2	2	86.24663813	1	1	0	172	0.134146341	1
1999-2000	1	74	2	1	2	2	1	2	2	116.958	32.12	1	0	0	1	2	106.1	1.5	270	1	2	4	38.27181284	1	0	1	16	0.21225	0
1999-2000	1	61	2	5	2	2	1	2	3	190.5	33.42	0	1	1	1	2	53	7.3	30.33203476	1	2	1	98.72724539	1	0	1	148	0.298205128	0
1999-2000	1	37	1	2	1	2	1	2	1	63	34.72	0	1	0	0	2	132.6	11	3.297297297	1	1	3	59.67966315	0	0	0	229	0.04	0
1999-2000	1	42	2	1	2	2	3	1	3	31.5	19.03	0	0	0	0	0	53	0.4	32.8	1	2	1	97.87137786	0	0	0	240	0.12	1
1999-2000	1	79	2	1	2	1	1	1	3	168	33.17	0	1	1	0	2	70.7	1.9	7.762360573	1	1	3	56.61541629	1	1	0	156	0.109756098	0
1999-2000	1	65	1	1	1	3	3	2	3	835.5	26.26	0	1	1	1	2	70.7	4.2	33.05148116	1	2	2	82.8814824	0	0	0	239	0.182926829	0
1999-2000	1	64	2	3	1	3	2	2	3	113.75	41.43	0	1	1	0	2	70.7	7.1	100.6798965	1	2	2	62.90656592	1	0	1	224	0.097560976	0
1999-2000	1	47	1	3	1	2	1	2	3	106.312	29.82	0	1	0	1	2	44.2	12.5	73.06629364	1	2	1	115.6009825	0	0	0	229	0.22	0
1999-2000	1	62	2	3	1	3	1	2	2	126	28.32	0	1	1	1	2	44.2	17.7	51.35199387	1	2	1	95.28781188	1	0	0	36	0.134146341	0
1999-2000	1	67	1	1	1	3	3	2	3	472.5	23.15	0	1	0	0	2	79.6	1.8	30.93929577	1	2	2	72.36815554	1	0	1	87	0.048780488	0
1999-2000	1	73	2	3	2	3	1	2	3	126	16.5	0	1	1	0	2	35.4	3.5	371.980198	1	3	1	93.22774317	1	0	0	67	0.101463415	0
1999-2000	1	62	1	1	1	3	2	3	3	157.5	20.81	0	1	0	1	2	70.7	1.3	39.78652238	1	2	2	84.64664799	1	0	0	137	0.158536585	1
1999-2000	1	59	2	1	1	2	3	1	2	15.75	30.97	0	1	0	1	0	53	20.1	65.72844828	1	2	2	86.85462047	1	0	0	174	0.1995	0
1999-2000	1	50	2	5	1	3	3	1	2	43.625	28.68	0	1	1	1	0	53	2.3	52.85804202	1	2	1	92.52299667	1	0	0	184	0.29925	0
1999-2000	1	82	2	1	1	1	2	1	1	472.5	29.02	1	1	1	0	2	88.4	0.9	38.61466459	1	2	4	43.95362414	1	1	0	74	0.182682927	0
1999-2000	1	49	2	2	2	3	3	2	3	31.5	34.33	0	1	1	1	0	70.7	1.8	59.85923016	1	2	2	80.57546975	0	0	0	240	0.12	0
1999-2000	1	82	1	1	1	2	2	1	3	63	34.81	0	1	1	0	2	88.4	7	34.8292282	1	2	3	58.31858449	1	0	0	49	0.2075	1
1999-2000	1	72	1	1	1	2	1	1	3	63	28.09	0	1	1	1	2	97.2	0.8	7.339127057	1	1	3	56.53986378	1	0	0	214	0.097560976	0
1999-2000	1	47	1	3	2	1	1	1	3	973	31.33	0	1	1	0	2	53	1.7	31.01754386	1	2	1	108.9528402	1	0	0	76	0.26	0
1999-2000	1	42	1	1	1	3	3	1	3	127.25	32.58	0	1	1	0	2	88.4	0.8	119.1425785	1	2	2	77.23906972	0	0	0	233	0.11625	0
1999-2000	1	52	2	1	1	3	1	1	3	1194	48.43	1	1	1	1	0	88.4	11.2	3.895989423	1	1	3	54.26467862	0	0	0	229	0.44	0
1999-2000	1	84	2	2	2	2	3	2	3	236.25	26.15	1	1	1	0	2	79.6	1.5	62.46375035	1	2	3	55.79792388	1	1	0	58	0.325121951	1
1999-2000	1	75	2	1	2	2	2	2	3	31.5	23.63	0	1	1	0	2	70.7	2.1	47.66666667	1	2	3	58.2287827	1	0	0	51	0.13804878	0
1999-2000	1	69	1	2	1	2	3	2	2	11.813	36.74	0	1	1	1	2	88.4	5.9	187.8571429	1	2	2	73.86441039	1	0	0	189	0.182682927	1
1999-2000	1	68	2	1	1	3	3	2	2	504.75	23.97	0	1	0	0	2	53	1	31.84400119	1	2	2	81.53351457	0	0	0	239	0.174146341	0
1999-2000	1	28	1	2	1	1	1	1	3	63	35.72	0	1	0	1	2	70.7	3.2	31.83333333	1	2	1	124.25212	0	0	0	241	0.055555556	0
1999-2000	1	66	2	1	2	2	3	1	2	47.25	23.75	1	1	0	0	2	114.9	0.8	26.72727273	1	1	4	37.12215054	0	0	0	243	0.255853659	0
1999-2000	1	76	2	3	1	2	2	1	2	90	24.57	1	1	1	1	2	88.4	0.6	1350.526316	1	3	3	45.84576238	1	1	0	29	0.308536585	0
1999-2000	1	81	1	1	1	2	2	2	3	29.75	28.75	0	0	1	0	2	141.4	2.5	3.333294055	1	1	4	35.28911614	1	0	0	91	0.203170732	1
1999-2000	1	25	1	4	2	2	1	1	1	420	33	0	1	1	0	2	79.6	0.9	314.7955769	1	3	1	97.2028653	0	0	0	240	0.08	0
1999-2000	1	67	1	2	1	2	1	1	2	60	30.14	1	1	1	0	2	371.3	8.9	2594.093147	1	3	6	14.93967895	1	0	0	66	0.283902439	0
1999-2000	1	69	2	3	1	2	1	1	3	871.5	29.72	0	1	0	1	2	88.4	11.6	12.22290503	1	1	3	48.15644951	1	0	0	45	0.259756098	0
1999-2000	1	28	2	4	2	1	3	2	3	236.25	33.78	0	1	0	0	0	53	1	37.20872401	1	2	1	107.9856939	0	0	0	229	0.2	0
1999-2000	1	68	1	3	1	2	2	2	3	512.5	35.54	1	1	1	1	2	97.2	4	33.07548401	1	2	3	58.15107716	1	0	0	195	0.215365854	0
1999-2000	1	64	1	3	1	1	1	1	2	141.75	42.83	0	1	1	1	2	53	8.9	31.39700079	1	2	1	96.68871319	1	1	0	120	0.174871795	0
1999-2000	1	68	2	1	1	3	3	1	3	236.25	21.61	0	1	0	0	2	53	0.5	52.42783682	1	2	2	81.53351457	1	0	0	192	0.056829268	0
1999-2000	1	78	2	1	1	3	2	1	3	414.375	30.6	0	1	1	0	2	61.9	9.4	37.61702128	1	2	2	65.26874892	1	0	0	158	0.158292683	0
1999-2000	1	67	1	1	2	2	3	2	2	14	23.56	1	1	1	0	2	97.2	1.6	1082.537705	1	3	3	58.56100419	0	0	0	235	0.182926829	0
1999-2000	1	75	1	1	1	2	1	2	2	61.5	24.57	0	1	1	0	2	97.2	0.7	226.2773356	1	2	3	55.3608186	1	1	0	122	0.085365854	1
1999-2000	1	50	2	1	1	3	2	3	3	140	22.13	0	1	0	0	0	35.4	17.2	114.6353351	1	2	1	109.5752463	0	0	0	241	0.12	0
1999-2000	1	36	2	3	2	1	1	3	3	126	41.34	0	0	1	1	0	53	2.8	47.79411765	1	2	1	102.0845953	0	0	0	239	0.28	0
1999-2000	1	49	2	2	2	2	2	1	1	151.083	34.39	0	1	1	1	0	97.2	3.7	169.0592448	1	2	3	57.73715155	1	0	0	225	0.2125	0
1999-2000	1	77	1	1	1	3	3	2	3	51.188	27.96	1	1	1	0	2	97.2	5	5.193616275	1	1	3	54.58847982	1	1	0	27	0.385365854	1
1999-2000	1	43	2	2	1	1	1	3	3	31.5	36.11	0	1	1	0	0	70.7	3.9	125.4990164	1	2	2	84.04412405	0	0	0	246	0.22	0
1999-2000	1	81	2	1	2	1	3	3	3	15	21.58	0	0	0	0	2	70.7	0.7	10.39535576	1	1	3	55.82557462	1	0	1	18	0.226829268	1
1999-2000	1	67	1	2	1	2	1	2	3	210	25.94	0	0	1	1	2	123.8	0.7	467.0005491	1	3	3	52.14726215	1	0	0	204	0.109756098	0
1999-2000	1	65	1	1	1	2	1	2	2	31.5	27.06	1	1	1	1	2	203.3	0.6	4066.666667	1	3	5	26.26419624	1	1	0	49	0.592820513	0
1999-2000	1	77	2	1	2	2	3	1	2	236.25	31.8	0	1	1	0	2	70.7	7.3	5.783290173	1	1	3	57.41643295	1	0	0	195	0.097560976	0
1999-2000	1	43	2	3	2	1	1	3	3	52.5	41.62	0	1	0	1	0	53	10.7	137.7343668	1	2	1	97.18627821	1	0	0	108	0.297105263	0
1999-2000	1	24	2	1	1	3	3	1	3	252	21.7	0	1	0	0	0	44.2	1	52.93413174	1	2	1	124.4416931	0	0	0	248	0.14	0
1999-2000	1	70	1	1	1	1	2	3	3	614.25	27.84	1	1	0	0	2	44.2	7.7	32.32727095	1	2	1	98.35450125	1	0	0	87	0.093414634	0
1999-2000	1	81	1	1	1	3	3	1	3	7.875	24.28	0	1	0	0	2	97.2	0.8	4.594547771	1	1	3	53.07597664	0	0	0	243	0.073170732	0
1999-2000	1	79	2	2	2	1	1	2	2	84	25.31	0	0	1	1	2	88.4	3.3	12.63107759	1	1	3	51.7478774	1	0	0	112	0.170731707	1
1999-2000	1	80	1	2	2	1	1	2	2	70	21.21	1	1	1	0	2	194.5	7	1922.021449	1	3	5	28.74066007	1	1	0	11	0.421794872	0
1999-2000	1	66	2	1	2	2	2	3	3	210	24.29	0	1	1	0	2	61.9	2.7	35.9795941	1	2	2	71.00914872	1	0	0	205	0.073170732	1
1999-2000	1	60	1	3	2	1	1	1	3	126	34.35	0	1	1	0	2	70.7	2.3	30.84804908	1	2	2	85.84426128	0	0	0	248	0.125609756	0
1999-2000	1	70	1	3	2	1	1	2	3	157.5	28.58	0	1	0	1	2	79.6	14	65.18362461	1	2	2	70.85903757	0	0	0	235	0.190487805	0
1999-2000	1	65	1	1	1	3	3	2	3	189	28.34	0	0	1	0	2	70.7	3	163.6666667	1	2	2	82.8814824	0	0	0	230	0.085365854	0
1999-2000	1	76	2	3	2	1	1	2	2	472.5	20.79	0	0	1	1	2	79.6	296	280.9450145	1	2	3	51.20100153	0	0	0	231	0.389756098	0
1999-2000	1	84	2	1	2	3	2	1	1	1890	29.29	0	1	1	0	2	53	2.8	39.18679303	1	2	2	72.86586742	1	0	0	104	0.117560976	0
1999-2000	1	76	1	1	1	3	3	1	3	538.125	26.48	1	1	0	0	2	114.9	3.5	3.416245082	1	1	3	45.91323529	1	0	1	180	0.109756098	0
1999-2000	1	31	2	4	1	3	3	3	3	472.5	25.23	0	0	0	0	0	44.2	3.4	153.3333333	1	2	1	118.4706172	0	0	0	243	0.055555556	0
1999-2000	1	66	1	3	1	1	1	1	2	425.25	25.22	1	1	1	1	2	79.6	5.9	202.1606557	1	2	2	72.87830367	1	0	0	114	0.292682927	0
1999-2000	1	80	1	1	1	3	2	2	1	283.5	22.4	0	0	1	0	2	106.1	49.5	14.72091062	1	1	3	48.68406227	1	0	1	16	0.12195122	1
1999-2000	1	75	1	2	1	2	1	2	3	157.5	32.15	0	1	1	0	2	106.1	8.8	6.81798149	1	1	3	58.29201372	1	1	0	104	0.218780488	1
1999-2000	1	85	2	1	2	1	2	1	2	126	24.85	0	1	1	0	2	70.7	1.5	30	1	2	3	54.27879479	1	1	0	151	0.154390244	0
1999-2000	1	34	1	2	1	1	1	3	3	619.5	32.15	0	1	0	0	2	88.4	4.1	123.4764615	1	2	1	94.45208259	0	0	0	241	0.06	0
1999-2000	1	71	2	3	1	1	1	2	3	94.5	28.01	0	1	0	0	2	70.7	1.4	4.625779146	1	1	3	59.88812511	1	0	0	236	0.073170732	0
1999-2000	1	29	2	3	2	1	1	2	2	179.667	42.6	0	1	1	1	0	35.4	9.3	42.52425601	1	2	1	126.9925481	0	0	0	229	0.222222222	0
1999-2000	1	84	1	1	1	3	2	3	3	35.875	20.25	0	0	0	0	2	79.6	7.2	33.06886287	1	2	2	64.22213339	1	0	0	44	0.129756098	0
1999-2000	1	70	2	2	2	2	3	2	2	105	37.35	0	1	1	1	2	88.4	10.2	2.2	1	1	3	55.12508906	1	0	1	161	0.360731707	1
1999-2000	1	64	2	1	1	2	2	1	3	47.25	21.73	0	1	0	0	2	44.2	7.6	31.47884374	1	2	1	93.95845161	1	0	0	229	0.239512195	0
1999-2000	1	77	1	1	1	2	2	2	3	63	31.66	0	1	1	0	2	106.1	6.6	6.834587996	1	1	3	49.72090945	1	0	0	91	0.113658537	0
1999-2000	1	35	2	1	1	1	1	3	2	328.562	39.7	0	1	0	0	0	53	2.7	44.21700654	1	2	1	102.8042249	1	0	0	169	0.074074074	0
1999-2000	1	85	1	1	1	2	1	2	1	128.333	19.45	0	1	1	0	2	88.4	3.2	73.08964317	1	2	3	57.10244704	1	1	0	34	0.231463415	0
1999-2000	1	64	1	1	1	2	2	1	1	123	26.26	1	1	0	0	2	97.2	0.7	56.85276409	1	2	3	59.80820521	0	0	0	248	0.085365854	0
1999-2000	1	39	2	2	2	1	1	3	3	1260	26.53	0	1	0	1	0	53	3.5	33.01043383	1	2	1	115.2268137	0	0	0	230	0.125	0
1999-2000	1	46	1	1	2	2	2	2	3	140	27.51	0	1	0	0	2	79.6	1.4	58.4	1	2	2	83.87128278	0	0	0	234	0.08	0
1999-2000	1	80	1	1	1	3	2	1	2	136.5	26.12	0	1	1	1	2	88.4	20.6	99.48385576	1	2	3	59.14369822	1	1	0	75	0.263658537	0
1999-2000	1	30	1	1	1	1	1	3	3	472.5	23.05	0	1	0	0	2	44.2	3.8	45.88487598	1	2	1	130.2639672	0	0	0	231	0.04	0
1999-2000	1	85	1	1	2	2	3	1	1	1260	27.3	0	0	1	0	2	79.6	7.2	160.1655477	1	2	2	63.77257846	1	1	0	129	0.141707317	1
1999-2000	1	34	1	3	1	1	2	3	2	1071	27.23	0	1	0	0	2	61.9	4.1	34.99897165	1	2	1	113.3495146	0	0	0	242	0.04	0
1999-2000	1	62	1	3	1	2	1	2	3	204.75	29.86	0	1	0	0	2	61.9	0.8	33.8	1	2	1	93.11049221	0	0	0	247	0.1	0
1999-2000	1	39	1	1	1	3	2	3	3	165.375	22.16	0	1	0	0	2	79.6	0.9	36.66666667	1	2	2	88.09850649	0	0	0	229	0.08	0
1999-2000	1	72	1	3	1	1	1	2	2	769.5	25.59	1	1	1	1	2	88.4	3.3	393.9393939	1	3	2	62.56255682	1	0	0	182	0.29195122	0
1999-2000	1	58	2	5	2	1	1	1	1	210	33.01	0	1	0	0	0	79.6	5.2	6.96	1	1	3	58.10212058	1	0	0	107	0.27425	0
1999-2000	1	70	1	1	1	2	3	1	1	63	38.48	1	1	1	0	2	106.1	0.7	78.62861368	1	2	3	52.22690912	1	1	0	149	0.223414634	0
1999-2000	1	62	1	2	1	3	3	2	3	94.5	30.97	0	1	1	0	2	79.6	0.7	54.58035078	1	2	2	86.65023664	0	0	0	230	0.13	0
1999-2000	1	85	1	1	1	2	3	1	3	19.687	26.3	0	1	1	0	2	88.4	1.9	3.9	1	1	3	57.10244704	1	0	0	68	0.235609756	1
1999-2000	1	80	1	1	2	3	3	1	2	31.5	29.9	0	1	1	0	2	123.8	6.4	866.2696926	1	3	4	41.17212196	1	0	1	76	0.211219512	1
1999-2000	1	28	1	1	2	3	3	1	3	409.5	24.73	0	0	0	0	2	114.9	0.2	112.6958117	1	2	2	64.32413708	0	0	0	240	0.08	0
1999-2000	1	40	2	3	2	2	2	1	3	509.25	38.61	0	1	1	1	0	35.4	23.7	91.71091964	1	2	1	117.5492793	0	0	0	247	0.12	0
1999-2000	1	56	2	1	2	3	3	3	3	504	23.63	0	1	0	0	0	35.4	1	148.7750711	1	2	1	105.052876	0	0	0	235	0.05825	0
1999-2000	1	44	2	1	2	1	1	3	3	351.75	36.47	0	1	1	0	0	53	9.5	128.7030162	1	2	1	96.50597426	0	0	0	236	0.2	0
1999-2000	1	25	2	1	1	3	3	1	3	204.75	18.77	0	1	0	0	0	61.9	3.9	31.2274273	1	2	1	94.70984327	0	0	0	243	0.037037037	0
1999-2000	1	48	1	3	2	1	1	3	2	210	39.08	0	1	1	1	2	123.8	2.2	603.3267031	1	3	3	51.54983728	1	0	0	191	0.34	0
1999-2000	1	20	1	2	2	1	3	2	3	162.167	23.65	0	1	0	0	2	79.6	0.1	30.82195846	1	2	1	116.3861538	0	0	0	246	0.018518519	0
1999-2000	1	65	1	3	1	2	1	2	2	425.25	22.99	0	1	0	1	2	70.7	1.1	33.79019541	1	2	2	82.8814824	1	0	0	180	0.158536585	0
1999-2000	1	71	2	1	2	2	3	3	2	15.75	30.41	0	1	1	0	2	70.7	4	7.778212291	1	1	3	59.88812511	1	1	0	100	0.10902439	0
1999-2000	1	75	1	1	1	3	3	2	3	63	30.15	0	1	1	0	2	70.7	2.7	37.92229084	1	2	2	77.25916234	1	0	1	18	0.085365854	0
1999-2000	1	85	2	1	1	2	3	1	3	144.375	27.73	0	1	1	0	2	70.7	2.9	17.03030303	1	1	3	54.27879479	1	1	0	124	0.202439024	0
1999-2000	1	80	1	3	1	2	1	2	3	5.25	27.84	0	1	1	0	2	70.7	5.5	161.5742931	1	2	2	74.59268458	1	1	0	115	0.134146341	0
1999-2000	1	42	2	1	1	3	3	2	3	63	28.25	1	1	1	0	0	70.7	0.7	32.09189758	1	2	2	73.41968396	0	0	0	243	0.17075	0
1999-2000	1	73	1	4	1	1	3	1	3	420	27.59	0	1	1	0	2	61.9	1.8	79.20658182	1	2	2	86.18672055	1	0	0	59	0.093414634	0
1999-2000	1	52	1	1	1	3	2	1	1	70.875	37.5	0	1	0	0	2	106.1	2.6	5.140078232	1	1	3	59.26630495	0	0	0	229	0.08	0
1999-2000	1	31	1	1	1	2	1	3	3	315	27.07	0	1	1	0	2	61.9	2.2	40.23941425	1	2	1	115.7635721	0	0	0	229	0.185185185	0
1999-2000	1	70	1	2	1	3	3	2	3	1968.75	31.63	0	1	1	1	2	88.4	5.9	43.63153996	1	2	2	73.34735952	1	0	0	43	0.109756098	0
1999-2000	1	74	2	3	1	1	1	1	2	347.125	30.67	1	1	1	0	2	53	4.5	62.90480679	1	2	2	78.1684777	1	1	0	141	0.170487805	0
1999-2000	1	80	2	1	2	2	2	2	2	1417.5	25.39	1	1	1	1	2	79.6	2	25.20952156	1	1	3	49.78235646	1	0	1	94	0.437	1
1999-2000	1	81	2	1	2	2	2	1	1	472.5	30.82	0	1	0	1	2	79.6	25.9	7.438819147	1	1	3	49.43387996	1	0	0	91	0.081219512	0
1999-2000	1	44	1	2	2	2	1	3	2	63	42.95	0	0	1	0	2	70.7	24.6	47.19110935	1	2	1	111.0431527	1	0	1	204	0.08	0
1999-2000	1	70	2	1	1	3	3	1	1	136	30.08	0	1	0	0	2	79.6	0.5	6.734072022	1	1	3	53.40512861	0	0	0	245	0.024390244	0
1999-2000	1	30	1	3	1	2	3	1	3	126	29.04	0	1	0	0	2	70.7	1.8	53.9384273	1	2	1	105.9824153	1	0	0	224	0.055555556	0
1999-2000	1	70	2	4	2	2	1	1	1	63	29.06	0	1	1	0	2	79.6	2.6	14.5	1	1	3	53.40512861	0	0	0	245	0.307804878	0
1999-2000	1	75	1	3	1	1	1	2	2	10.5	26.3	1	1	0	0	2	106.1	4.3	14.99893955	1	1	3	50.42437997	1	0	0	138	0.292195122	0
1999-2000	1	25	2	1	2	3	3	1	3	315	19.73	0	1	0	0	0	53	0.5	38.71061915	1	2	1	110.2855156	0	0	0	238	0.037037037	0
1999-2000	1	81	2	1	2	1	1	1	1	31.5	28.31	0	1	1	0	2	79.6	4.9	16.82207422	1	1	3	49.43387996	1	0	1	101	0.182439024	0
1999-2000	1	50	1	2	1	3	2	2	3	94.5	35.06	0	1	1	0	2	362.4	2.9	1497.233725	1	3	5	17.31526846	1	1	0	197	0.14	0
1999-2000	1	38	1	1	2	3	3	3	3	385.875	30.61	0	1	0	0	2	53	2.1	37.57477957	1	2	1	116.0634082	0	0	0	235	0.074074074	0
1999-2000	1	66	2	3	2	2	1	1	1	211.5	28.8	0	1	1	0	2	70.7	13	1010.226202	1	3	2	62.02895641	1	0	0	210	0.048780488	0
1999-2000	1	21	2	1	2	2	3	1	1	35	24.56	0	0	0	0	0	44.2	0.9	37.29788064	1	2	1	127.0919859	0	0	0	235	0.037037037	0
1999-2000	1	21	2	1	1	1	2	3	3	393.75	20.69	0	1	1	0	0	70.7	2.2	409.1931202	1	3	2	85.08995467	0	0	0	247	0.08	0
1999-2000	1	60	2	3	1	2	1	2	2	23.625	24.24	1	1	1	0	2	53	1.2	49.4908362	1	2	2	86.24663813	0	0	0	229	0.341463415	0
1999-2000	1	29	2	3	1	2	2	1	3	585.375	25.6	1	1	0	0	0	35.4	1.6	152.8571429	1	2	1	126.9925481	0	0	0	242	0.222222222	0
1999-2000	1	70	1	1	1	3	3	1	3	106.312	22.03	0	1	1	0	2	106.1	1.9	3.27494046	1	1	3	52.22690912	1	0	0	86	0.134146341	1
1999-2000	1	54	2	1	1	3	1	1	1	1890	29.42	1	1	1	0	0	88.4	11.9	6.206896552	1	1	3	53.50763209	1	0	1	244	0.36	0
1999-2000	1	82	2	1	1	2	1	2	3	472.5	27.61	0	1	1	1	2	70.7	2.1	15	1	1	3	55.4347956	1	1	0	82	0.19902439	1
1999-2000	1	40	1	3	1	1	1	2	3	31.5	24.92	0	1	0	0	2	61.9	0.6	33.22438295	1	2	1	108.6713734	0	0	0	240	0.02	0
1999-2000	1	32	1	1	1	2	3	3	3	63	28.29	0	1	0	0	2	79.6	0.2	39.95991805	1	2	1	92.53878786	0	0	0	229	0.092592593	0
1999-2000	1	70	1	2	2	1	1	3	3	420	27.65	0	1	1	1	2	70.7	6.8	68.78175297	1	2	1	92.50649888	1	0	0	31	0.195121951	0
1999-2000	1	23	2	1	1	2	2	1	2	83.625	39.82	0	1	1	0	0	44.2	52.1	36.52723915	1	2	1	125.3189256	0	0	0	247	0.21483871	0
1999-2000	1	74	2	3	2	1	1	1	2	68.25	32.42	0	1	1	1	2	44.2	6.4	470.8058865	1	3	2	87.58471804	1	0	0	233	0.125853659	0
1999-2000	1	64	1	1	1	2	3	2	2	472.5	35.56	1	1	1	1	2	185.6	0.7	2677.117663	1	3	5	29.32386955	1	1	0	17	0.341463415	0
1999-2000	1	48	2	1	2	1	3	2	3	115.5	45.09	0	1	1	0	0	35.4	9.8	45.36842105	1	2	1	111.125559	0	0	0	236	0.16	0
1999-2000	1	82	2	5	2	1	1	1	1	472.5	24.03	0	1	1	0	2	44.2	1	74.42252039	1	2	2	82.79847237	1	0	0	200	0.048780488	0
1999-2000	1	62	2	1	2	1	2	2	3	20	30.15	1	1	1	0	2	70.7	1.2	65.66942428	1	2	2	63.79659217	0	0	0	236	0.12195122	0
1999-2000	1	65	1	1	1	2	3	2	2	418	27.19	0	1	0	0	2	97.2	4.2	5.967524174	1	1	3	59.38954777	0	0	0	235	0.036585366	0
1999-2000	1	23	2	3	1	1	1	1	3	75	32.76	0	1	0	0	0	35.4	7	316.4169139	1	3	1	132.4593887	0	0	0	233	0.194333333	0
1999-2000	1	59	1	1	2	2	3	3	3	266	32.46	0	1	0	0	2	70.7	2.6	38.11483458	1	2	2	86.44940713	0	0	0	239	0.2165	0
1999-2000	1	77	2	1	1	2	1	1	1	1417.5	27.82	0	1	1	1	2	70.7	2.8	27.25925926	1	1	3	57.41643295	1	1	0	113	0.219512195	0
1999-2000	1	42	1	1	2	2	3	1	1	26.25	48.24	0	1	1	1	2	53	2.3	1202.893563	1	3	1	112.8475964	1	0	0	180	0.26	0
1999-2000	1	34	1	3	2	2	2	3	1	542.5	30.07	0	1	0	0	2	79.6	2.8	38.99210446	1	2	1	91.24777923	0	0	0	231	0.067380952	0
1999-2000	1	70	2	1	2	3	3	1	3	23.625	21.36	0	0	1	0	2	79.6	6.6	4.090488432	1	1	3	53.40512861	1	0	1	34	0.113658537	1
1999-2000	1	68	1	2	1	1	2	2	3	236.25	27.57	1	0	0	0	2	123.8	57.8	9.076140287	1	1	3	51.78223131	0	0	0	235	0.32	0
1999-2000	1	66	2	4	1	2	3	1	3	315	34.29	0	1	1	1	2	106.1	0.8	3.571236197	1	1	4	40.48415195	0	0	0	246	0.142195122	0
1999-2000	1	71	2	4	1	1	1	1	3	60	26.61	0	0	1	0	2	70.7	1.4	12.63233105	1	1	3	59.88812511	1	0	0	210	0.146341463	0
1999-2000	1	70	1	1	2	1	1	2	2	840	29.02	0	1	1	1	2	53	0.9	126.3636364	1	2	1	92.69819363	1	0	0	25	0.194634146	1
1999-2000	1	82	2	4	2	2	3	2	2	140	29.61	0	1	1	1	2	114.9	2.6	5.076923077	1	1	4	33.17577702	1	1	0	200	0.182926829	0
1999-2000	1	83	1	1	2	1	3	1	2	244.75	24.57	1	1	1	0	2	114.9	8.1	69.25345622	1	2	4	43.71018414	1	1	0	66	0.097560976	0
1999-2000	1	53	2	5	2	3	3	1	1	577.5	23.52	0	0	0	0	0	44.2	2.9	50.00870322	1	2	1	101.5065618	0	0	0	238	0.020833333	0
1999-2000	1	70	2	4	2	1	1	1	2	33.938	31.49	0	1	1	0	0	35.4	12.2	33.86290323	1	2	1	95.21325789	1	0	0	136	0.073170732	0
1999-2000	1	68	2	2	1	1	2	1	3	236.25	29.14	0	1	1	0	2	61.9	3.8	33.33153784	1	2	2	80.71577094	0	0	0	241	0.085365854	0
1999-2000	1	78	1	1	1	2	2	2	1	47.25	33.96	1	1	1	1	2	79.6	4.1	36.41664888	1	2	2	66.98680085	1	1	0	174	0.211219512	0
1999-2000	1	62	1	3	1	1	1	2	2	15.75	28.87	1	1	1	1	2	44.2	4.3	450.7320272	1	3	1	104.0399782	0	0	0	237	0.146341463	0
1999-2000	1	20	1	1	2	3	2	3	3	204.75	31.63	0	1	0	0	2	61.9	3.4	42.88338872	1	2	1	125.0633868	0	0	0	241	0.02	0
1999-2000	1	69	2	1	1	2	3	1	3	777	24.64	0	1	1	0	2	79.6	14.2	2.698509607	1	1	3	53.7815998	1	1	0	232	0.133902439	0
1999-2000	1	67	1	1	2	3	3	1	3	21	27.74	0	1	0	0	2	97.2	0.9	2.926748517	1	1	3	58.56100419	0	0	0	242	0.097560976	0
1999-2000	1	57	2	4	2	2	2	1	2	210	31.04	0	0	0	0	0	53	3.6	40.23467509	1	2	2	88.083473	0	0	0	246	0.12	0
1999-2000	1	41	2	3	2	1	1	2	2	30	40.03	0	1	1	1	0	53	12.3	123.7084548	1	2	1	98.56130701	0	0	0	242	0.18725	0
1999-2000	1	78	1	1	1	2	2	2	2	236.25	24.92	1	1	0	1	2	176.8	2.5	10	1	1	5	28.08241675	1	1	0	54	0.26804878	1
1999-2000	1	53	1	1	1	3	3	2	2	63	29.92	1	0	0	0	2	88.4	1	108.8571429	1	2	2	71.4955099	0	0	0	240	0.18	0
1999-2000	1	43	2	2	1	3	3	1	3	197.5	34.56	0	0	1	0	0	114.9	2.4	2.489294557	1	1	3	50.29745469	0	0	0	229	0.26	0
1999-2000	1	82	1	1	1	2	2	2	2	283.5	29.39	1	1	1	1	2	114.9	5.3	827.0552147	1	3	4	44.01831232	1	0	0	42	0.231463415	0
1999-2000	1	22	2	4	2	1	3	3	3	15.75	30.3	0	1	0	0	0	44.2	1.1	51.57217651	1	2	1	126.202342	0	0	0	235	0.018518519	0
1999-2000	1	57	1	1	1	3	3	2	3	70.875	45.66	0	0	0	0	2	70.7	3.7	95.60320716	1	2	2	87.67252654	0	0	0	231	0.12	0
1999-2000	1	81	1	1	1	3	3	2	2	94.5	26.9	0	0	1	0	2	123.8	4.8	11.37355812	1	1	4	40.88391711	1	0	0	94	0.085365854	0
1999-2000	1	50	2	1	1	3	3	1	3	261	20.47	0	1	1	0	0	53	0.3	40.63637996	1	2	1	92.52299667	1	1	0	32	0.2	0
1999-2000	1	56	1	3	1	1	1	3	3	31.5	24.56	0	1	1	1	2	61.9	4.4	78.88641005	1	2	1	97.11876061	0	0	0	231	0.183	0
1999-2000	1	70	1	1	1	2	2	2	2	63	29.3	0	1	1	0	2	79.6	0.9	63.5799426	1	2	2	70.85903757	0	0	0	240	0.085365854	0
1999-2000	1	54	2	1	1	3	3	1	1	200.812	33.96	0	1	0	0	0	44.2	3.6	46.5	1	2	1	100.7960159	0	0	0	227	0.12	0
1999-2000	1	81	1	1	1	2	2	2	2	1821.75	24.6	0	1	1	0	2	97.2	3.3	7.322020202	1	1	3	53.07597664	1	0	1	78	0.158536585	1
1999-2000	1	72	1	2	1	2	1	3	3	441	24.81	0	1	1	0	2	114.9	2.6	6.954545455	1	1	3	54.58953492	1	0	1	37	0.182926829	1
1999-2000	1	44	2	3	1	1	1	1	2	157.5	53.62	0	1	1	1	0	44.2	25.2	42.74579782	1	2	1	108.1311648	0	0	0	232	0.315263158	0
1999-2000	1	85	2	1	2	1	1	1	2	420	19.92	0	1	1	0	2	53	1.9	36.41131255	1	2	2	72.35580635	1	1	0	156	0.097560976	0
1999-2000	1	66	1	3	1	1	1	2	3	945	36.96	1	1	1	1	2	70.7	8.6	937.4092491	1	3	2	82.30131203	1	1	0	118	0.49097561	0
1999-2000	1	73	1	3	1	1	1	1	2	136.5	24.06	1	1	1	1	2	132.6	108	633.3687151	1	3	4	40.08951639	1	1	0	41	0.349268293	0
1999-2000	1	82	1	1	1	1	1	1	3	31.5	24.52	1	1	1	0	2	114.9	2.8	418.3770057	1	3	4	44.01831232	1	1	0	66	0.405853659	0
1999-2000	1	38	2	3	1	2	2	3	3	31.5	30.57	0	1	1	0	0	44.2	4.3	32.29532253	1	2	1	112.7860509	0	0	0	233	0.182580645	1
1999-2000	1	80	2	1	2	2	3	1	3	356.25	24.21	0	1	1	0	2	70.7	5.4	7.333333333	1	1	3	56.21910838	1	1	0	222	0.12195122	1
1999-2000	1	66	2	3	1	2	1	2	2	15.75	31.32	1	1	1	1	2	26.5	1.8	36.7	1	2	1	104.6785626	1	0	0	220	0.308536585	0
1999-2000	1	71	2	3	2	2	1	2	2	11.667	36.79	0	1	1	0	2	44.2	2.1	31.72331296	1	2	2	89.45005062	0	0	0	231	0.08902439	0
1999-2000	1	42	2	2	1	3	3	1	3	133	35.97	0	1	1	0	0	88.4	0.4	58.92226812	1	2	2	67.1073897	0	0	0	236	0.2	0
1999-2000	1	76	2	1	1	2	2	1	2	945	22.01	1	1	1	1	2	88.4	37.3	9.535385425	1	1	3	45.84576238	1	1	0	18	0.31175	0
1999-2000	1	82	2	1	2	2	1	1	3	31.5	32.71	1	1	1	0	2	70.7	5.8	15.31231957	1	1	3	55.4347956	1	1	0	196	0.186829268	0
1999-2000	1	52	2	1	1	3	3	1	3	63	21.49	0	1	0	0	0	88.4	0.2	16.87977369	1	1	3	54.26467862	0	0	0	240	0.08	0
1999-2000	1	82	1	1	1	2	1	2	2	871.5	24.57	0	1	1	0	2	97.2	4.3	11.12270576	1	1	3	52.7044448	1	0	0	131	0.165853659	0
1999-2000	1	56	2	3	1	2	1	3	1	945	27.81	0	1	1	1	0	79.6	21.2	2653.730694	1	3	3	58.92417169	1	0	0	83	0.288947368	0
1999-2000	1	85	2	1	2	3	3	1	1	472.5	25.84	0	1	1	0	2	70.7	1.8	11.48566308	1	1	3	54.27879479	1	0	0	125	0.146341463	1
1999-2000	1	75	1	1	1	2	3	1	1	236.25	26.3	0	1	1	0	2	61.9	2.7	49.6727996	1	2	2	84.98432961	1	1	0	114	0.292195122	1
1999-2000	1	68	1	1	1	2	2	1	3	181.5	25.27	0	1	1	0	2	97.2	0.9	8.666666667	1	1	3	58.15107716	1	0	0	178	0.134146341	1
1999-2000	1	41	1	3	1	3	2	2	3	157.5	35.1	0	1	1	0	2	61.9	18.7	35.02384619	1	2	1	107.9106737	0	0	0	234	0.02	0
1999-2000	1	81	1	1	1	3	2	2	2	156	29.07	0	1	1	0	2	106.1	4.7	6.686929263	1	1	3	48.34327383	1	1	0	145	0.12195122	0
1999-2000	1	59	1	1	1	2	1	2	3	330.75	37.6	0	1	1	1	2	61.9	3.7	696.7600664	1	3	1	95.09350979	1	1	0	89	0.2	0
1999-2000	1	81	1	1	2	3	3	1	1	31.5	28	0	0	0	1	2	44.2	5.4	1632.316735	1	3	1	91.04078083	1	0	0	53	0.31175	0
1999-2000	1	47	2	1	2	2	1	1	3	787.5	28.08	0	1	0	0	0	53	10.8	253.2004981	1	2	1	94.49350208	0	0	0	231	0.14	0
1999-2000	1	73	1	3	1	1	1	1	3	15.75	30.49	0	1	1	0	2	53	1.4	59.07078717	1	2	1	90.7651264	1	0	0	225	0.113658537	0
1999-2000	1	28	1	1	2	3	3	3	3	15.75	24.22	0	1	1	0	2	468.5	9.2	78.22132616	1	2	6	12.93787813	0	0	0	243	0.296296296	0
1999-2000	1	22	2	1	1	2	3	3	3	47.25	24.32	0	0	0	0	0	53	1.6	32.85758535	1	2	1	112.6343177	0	0	0	236	0.08	0
1999-2000	1	54	2	3	1	2	1	1	1	540	29.38	0	1	1	0	0	35.4	6.1	35.36842105	1	2	1	106.5392045	0	0	0	239	0.26	1
1999-2000	1	62	2	3	1	1	1	1	3	10.5	28.83	0	1	1	1	2	35.4	6.2	58.07860769	1	2	1	100.7171522	1	1	0	232	0.166097561	0
1999-2000	1	73	1	1	1	3	3	2	3	472.5	29.04	0	0	1	0	2	70.7	2.1	81.01506261	1	2	2	78.35225465	1	0	1	158	0.109756098	0
1999-2000	1	60	1	2	1	3	3	2	3	126	29.64	0	1	1	0	2	680.7	1.9	1190	1	3	6	7.681913569	1	0	0	164	0.170731707	0
1999-2000	1	75	1	3	1	1	1	2	3	31.5	25.71	1	1	1	1	2	61.9	7.4	16635.87483	1	3	2	84.98432961	1	1	0	85	0.2205	0
1999-2000	1	73	2	1	1	2	1	1	3	236.25	31.33	0	1	1	0	2	70.7	7	4.421052632	1	1	3	59.05262588	1	0	0	190	0.222926829	0
1999-2000	1	70	1	3	2	2	1	1	3	10.5	34	1	0	0	0	2	70.7	1.4	34.20026774	1	2	2	80.02095916	1	0	0	149	0.109756098	0
1999-2000	1	45	1	2	2	2	2	1	1	9.333	30.19	0	1	0	0	2	79.6	4	37.13048053	1	2	1	97.64106971	0	0	0	231	0.12	0
1999-2000	1	28	1	2	1	2	2	1	2	7.875	22.03	0	0	1	0	2	150.3	0.7	1.102342567	1	1	3	55.34036489	0	0	0	236	0.06	0
1999-2000	1	81	1	3	1	2	1	2	2	283.5	32.74	0	0	1	0	2	70.7	1	63.70726257	1	2	2	74.07053579	1	0	0	155	0.162051282	1
1999-2000	1	51	2	3	1	3	3	1	2	31.5	33.61	0	1	1	0	0	26.5	20.3	36.4	1	2	1	116.3105269	1	0	0	25	0.16	0
1999-2000	1	61	1	1	1	2	1	2	2	157.5	33.94	0	0	0	0	2	70.7	13.1	44.4499931	1	2	2	85.24335145	1	0	1	192	0.137804878	0
1999-2000	1	82	1	1	2	2	3	1	2	351.75	18.69	0	0	1	0	2	97.2	0.1	16.68987493	1	1	3	52.7044448	1	0	0	73	0.097560976	1
1999-2000	1	77	1	1	1	2	1	2	3	284.75	30.41	0	1	1	0	2	97.2	19.5	86.93458781	1	2	3	54.58847982	1	0	1	58	0.203170732	1
1999-2000	1	85	1	1	1	2	2	1	2	300	26.21	1	1	1	0	2	141.4	5	81.09532349	1	2	4	34.31134756	1	0	0	79	0.195121951	0
1999-2000	1	60	1	2	1	1	2	2	2	203	38.11	0	1	1	1	2	106.1	0.9	96.48608042	1	2	2	64.76946817	1	0	0	76	0.300487805	1
1999-2000	1	68	2	3	2	1	1	1	3	10.5	31.04	0	1	1	1	2	44.2	12.4	143.2258586	1	2	1	91.35511007	0	0	0	239	0.251463415	0
1999-2000	1	20	2	3	1	1	1	2	3	105	33.17	0	1	0	0	0	44.2	14.3	44.69725	1	2	1	127.9879012	0	0	0	245	0.02	0
1999-2000	1	47	2	2	2	1	2	1	3	472.5	26.1	0	1	1	0	0	53	0.4	158.4369032	1	2	1	108.9300093	0	0	0	238	0.1205	0
1999-2000	1	40	1	1	1	3	3	1	3	5.25	47.32	0	1	0	1	2	61.9	22	30.92914767	1	2	1	108.6713734	0	0	0	245	0.158	0
1999-2000	1	78	1	1	2	2	3	2	3	63	23.41	0	0	1	0	2	106.1	1	11.93747583	1	1	3	49.37286308	1	1	0	232	0.073170732	0
1999-2000	1	38	2	4	1	1	1	1	3	30	21.07	0	1	0	0	0	44.2	0.8	35.12482947	1	2	1	112.7860509	0	0	0	247	0.04	0
1999-2000	1	62	1	3	1	1	1	1	2	31.5	39.99	1	1	1	1	2	79.6	7.1	368.2352941	1	3	2	74.95511268	1	0	0	195	0.238974359	0
1999-2000	1	56	1	2	1	2	2	2	3	141.75	21.71	0	0	1	0	2	61.9	5.9	49.81132075	1	2	1	112.2720424	1	1	0	36	0.2	0
1999-2000	1	65	1	1	1	3	3	1	3	70.875	30.61	1	1	1	1	2	79.6	2.3	37.23556942	1	2	2	73.392048	1	1	0	143	0.30804878	0
1999-2000	1	83	2	2	2	1	1	1	1	210	28.68	0	1	1	1	2	88.4	4.7	3.409178558	1	1	3	50.31407984	1	0	0	223	0.19097561	0
1999-2000	1	71	2	5	1	2	1	2	2	45	26.42	0	1	1	1	2	97.2	0.8	67.63805722	1	2	4	42.91342969	1	0	0	219	0.287560976	0
1999-2000	1	73	2	1	2	2	2	1	2	535.5	31.24	0	1	0	0	2	79.6	1.4	3.239643085	1	1	3	52.29145314	1	1	0	158	0.073170732	0
1999-2000	1	39	2	3	2	3	3	3	3	101.5	31.5	0	1	1	0	0	44.2	3.5	150.4565838	1	2	1	111.9965485	0	0	0	229	0.08	0
1999-2000	1	75	1	3	1	1	1	2	3	945	27.22	0	1	1	0	2	106.1	5.7	11.47096989	1	1	3	50.42437997	0	0	0	241	0.115384615	0
1999-2000	1	85	1	1	1	3	1	1	3	2.363	25.64	0	0	1	0	2	97.2	7.8	104.1755867	1	2	3	51.60538094	1	0	1	49	0.174634146	1
1999-2000	1	79	1	1	2	1	2	2	3	409.5	23.49	0	1	1	0	2	97.2	1.4	81.93249407	1	2	3	53.82691594	1	0	1	79	0.048780488	1
1999-2000	1	25	2	3	1	2	2	1	3	267.75	42.44	0	1	1	0	0	61.9	7.2	2198.571429	1	3	1	94.70984327	0	0	0	244	0.18	0
1999-2000	1	60	2	1	1	3	2	1	3	126	31.5	0	1	1	0	2	79.6	1.8	5.626591231	1	1	3	57.29153789	0	0	0	229	0.012195122	0
1999-2000	1	77	1	1	1	3	3	1	2	52.5	21.82	1	1	1	0	2	114.9	2.1	12.04576424	1	1	3	45.59184265	1	1	0	220	0.19902439	0
1999-2000	1	85	1	1	1	3	2	2	2	360	24.03	0	1	0	0	2	97.2	2.4	644.6498195	1	3	3	51.60538094	1	0	0	119	0.162439024	1
1999-2000	1	69	1	1	1	2	2	2	3	472.5	26.26	0	0	0	0	2	53	1.7	657.0374238	1	3	1	93.35165521	1	1	0	141	0.129756098	0
1999-2000	1	43	1	3	1	2	3	1	2	127.25	37.31	0	1	1	1	2	53	8.4	43.23874771	1	2	1	112.0576633	0	0	0	243	0.16	0
1999-2000	1	75	2	1	2	3	1	1	2	283.5	21.09	1	0	1	0	2	44.2	0.7	38.1223047	1	2	2	86.97162501	1	0	0	62	0.19097561	0
1999-2000	1	71	2	4	1	1	1	1	3	40	31.91	0	0	1	0	2	61.9	14.9	198.2449298	1	2	2	68.55838029	1	1	0	202	0.12195122	0
1999-2000	1	35	1	4	1	2	1	1	3	210	24.65	0	0	0	0	2	53	4	120.8108285	1	2	1	118.5352647	0	0	0	246	0.103095238	0
1999-2000	1	62	2	3	2	2	1	1	3	945	36.19	0	1	1	1	2	70.7	3.3	870.6307636	1	3	2	63.79659217	1	1	0	242	0.323902439	0
1999-2000	1	52	2	3	1	3	1	3	3	3780	21.72	0	1	0	1	0	44.2	0.2	59.03971119	1	2	1	102.2221166	0	0	0	229	0.06	0
1999-2000	1	46	2	2	2	2	2	1	2	63	42.94	1	1	1	0	0	44.2	26.2	499.6743281	1	3	1	122.9121949	0	0	0	237	0.12	0
2001-2002	2	63	2	3	1	1	2	1	1	10.5	26.57	0	1	1	1	2	61.88	0.8	843.7897714	1	3	1	92.50498718	1	0	1	66	0.388205128	0
2001-2002	2	85	1	1	2	2	1	2	2	78.75	28.58	0	0	0	0	2	114.92	4	8	1	1	3	49.75387557	1	0	0	38	0.493170732	1
2001-2002	2	63	1	2	1	1	1	2	1	141.75	29.37	0	1	1	1	2	79.56	1.1	143.9369269	1	2	1	104.7105063	0	0	0	226	0.1	0
2001-2002	2	77	1	1	2	2	1	2	3	141.75	19.89	1	0	0	0	2	53.04	0.7	63.05357423	1	2	1	96.9805749	1	0	0	187	0.1625	0
2001-2002	2	70	1	3	1	2	1	3	3	105	18.86	0	0	0	0	2	70.72	1.8	125.010101	1	2	1	90.50867228	1	1	0	69	0.1375	0
2001-2002	2	21	2	1	2	3	3	1	3	118.125	25.77	0	1	0	0	0	61.88	3.6	69.11272727	1	2	1	124.2500896	0	0	0	218	0.103095238	0
2001-2002	2	42	1	1	2	2	1	2	3	840	33.3	0	1	0	1	2	88.4	3.4	353.0545081	1	3	1	92.42016582	0	0	0	211	0.15	0
2001-2002	2	36	1	3	1	1	1	2	3	15.75	30.42	0	1	0	0	2	88.4	2.1	38.08588786	1	2	1	96.39871669	0	0	0	217	0.02	0
2001-2002	2	76	1	1	1	2	3	1	2	819	25.52	0	1	1	1	2	79.56	5.6	46.37377049	1	2	2	82.67267656	1	0	0	87	0.12075	0
2001-2002	2	41	1	1	1	3	3	2	3	63	29.3	0	1	0	1	2	97.24	0.8	242.1803015	1	2	2	82.94185392	0	0	0	206	0.28	0
2001-2002	2	57	2	1	1	3	3	1	3	15.75	29.64	0	1	1	0	0	106.08	1.8	2.314863308	1	1	3	50.28784907	0	0	0	210	0.240384615	0
2001-2002	2	62	1	1	1	3	2	3	2	158.667	23.87	0	1	1	1	2	79.56	0.4	122.8571429	1	2	1	91.21631415	1	0	0	72	0.18725	1
2001-2002	2	61	2	2	2	2	1	2	2	120	28.94	0	1	1	0	2	79.56	1.8	41.53333333	1	2	2	79.8098662	1	0	1	49	0.12075	0
2001-2002	2	75	1	1	1	2	3	2	2	189	22.27	0	1	1	0	2	123.76	3.4	4.470588235	1	1	3	48.8003738	1	1	0	75	0.14575	0
2001-2002	2	46	1	2	2	1	1	3	3	140	24.17	0	0	1	0	2	70.72	2.2	352.8571429	1	3	1	123.8444994	0	0	0	223	0.287692308	0
2001-2002	2	78	2	1	1	3	2	1	1	31.5	22.76	1	1	1	1	2	88.4	0.8	8.621025941	1	1	3	54.09129825	1	0	0	210	0.333	0
2001-2002	2	83	2	1	2	2	3	1	3	280	28.1	0	1	1	0	2	88.4	8.5	1.2	1	1	3	52.22442266	1	0	0	102	0.21097561	0
2001-2002	2	46	1	3	1	3	2	1	3	91.5	27.7	0	1	1	1	2	97.24	0.8	48.3632804	1	2	2	80.07924705	0	0	0	206	0.25325	0
2001-2002	2	63	2	4	2	2	1	2	2	78.75	25.29	0	1	1	0	2	79.56	6.6	33.09800781	1	2	2	68.26679025	1	0	0	58	0.340731707	0
2001-2002	2	73	1	1	1	2	2	2	3	1638	31.09	1	1	1	0	2	203.32	4.6	3.04	1	1	5	27.15591827	1	0	0	85	0.1875	0
2001-2002	2	45	2	1	1	3	3	3	3	85.75	24.85	0	1	0	0	0	79.56	1.5	44.93354171	1	2	2	77.46811897	0	0	0	218	0.173076923	0
2001-2002	2	81	1	1	1	3	3	1	3	94.5	26.06	0	1	1	0	2	106.08	0.8	12.76296792	1	1	3	56.37120367	1	0	0	122	0.152439024	1
2001-2002	2	50	1	1	1	3	3	2	3	189	28.76	0	1	0	1	2	79.56	1	52.74441886	1	2	1	99.23880761	0	0	0	205	0.24	0
2001-2002	2	69	1	1	1	3	3	1	2	192.5	24.8	0	1	1	1	2	114.92	0.5	2.688237441	1	1	3	55.67227129	0	0	0	226	0.1	0
2001-2002	2	28	1	3	1	3	2	1	3	70.875	28.21	0	1	0	0	2	79.56	1.3	52.20439076	1	2	1	115.8238697	0	0	0	206	0.12962963	0
2001-2002	2	76	1	3	1	2	1	1	1	945	21.97	0	1	1	0	2	106.08	3.2	12.84123923	1	1	3	58.38631496	1	0	0	110	0.158	0
2001-2002	2	67	1	1	2	2	2	2	3	945	34.5	0	1	1	0	2	114.92	2.6	8.8	1	1	3	56.45994397	0	0	0	218	0.1	1
2001-2002	2	83	2	1	2	3	3	1	3	15.75	23.9	0	1	1	0	2	114.92	2.4	5.887725975	1	1	4	38.02910763	1	1	0	86	0.225121951	1
2001-2002	2	85	2	1	2	3	3	1	2	56.5	19.03	1	0	1	0	2	79.56	0.7	40.12569832	1	2	3	58.49152583	1	1	0	96	0.1625	0
2001-2002	2	75	1	1	1	2	3	2	2	472.5	33.72	0	1	1	1	2	70.72	1.5	104.1060831	1	2	2	87.38490864	1	1	0	77	0.18725	0
2001-2002	2	81	2	1	2	2	1	2	2	283.5	30.9	1	1	1	0	2	97.24	1.4	8.766432451	1	1	3	47.19884751	1	0	0	104	0.231707317	0
2001-2002	2	49	1	1	2	1	3	3	3	78.75	28.83	0	1	0	0	2	97.24	1	171.9315306	1	2	2	78.40932704	0	0	0	216	0.238461538	0
2001-2002	2	24	2	1	2	2	3	3	3	444.5	21.39	0	0	0	0	0	61.88	0.6	44.44072057	1	2	1	121.6590598	0	0	0	219	0.04	0
2001-2002	2	77	1	1	2	2	3	2	3	143.5	28.7	1	1	0	0	2	141.44	1.7	2.770312619	1	1	4	40.94580197	1	0	1	47	0.233414634	0
2001-2002	2	66	1	2	1	3	2	2	3	182.875	33.26	0	1	1	1	2	150.28	5.8	29.42179682	1	1	3	47.52306613	1	0	0	166	0.15804878	0
2001-2002	2	38	1	1	1	3	2	3	3	4725	28.9	0	1	1	0	2	79.56	2.6	135.0931451	1	2	1	107.966881	0	0	0	219	0.156428571	0
2001-2002	2	66	1	1	1	3	3	1	1	283.5	27.25	0	1	1	0	2	106.08	1.6	38.46214698	1	2	2	62.63521619	1	0	0	30	0.24125	1
2001-2002	2	49	2	2	2	2	2	3	3	70.875	29.48	0	1	1	0	0	79.56	0.3	53.51637108	1	2	2	86.82916023	1	0	0	34	0.2	0
2001-2002	2	34	1	1	1	3	3	1	3	47.25	35.68	0	1	0	0	2	79.56	3.4	65.77356755	1	2	1	111.0436073	0	0	0	214	0.037037037	0
2001-2002	2	62	1	1	1	3	3	1	3	31.5	31.96	0	1	1	0	2	114.92	6.1	6.241335045	1	1	3	58.47822748	0	0	0	209	0.129	1
2001-2002	2	45	2	2	1	2	1	1	3	31.5	34.22	0	1	1	0	0	61.88	0.6	77.81566159	1	2	1	121.0108385	0	0	0	220	0.24	0
2001-2002	2	85	2	1	2	2	3	1	3	711.5	30.79	0	0	1	0	2	79.56	0.9	13.62705122	1	1	3	58.49152583	1	0	0	184	0.067073171	0
2001-2002	2	78	1	1	1	1	2	3	3	266.25	27.2	0	1	0	0	2	106.08	5.2	23.21989772	1	1	3	57.57176748	1	0	1	32	0.143902439	0
2001-2002	2	42	2	3	2	2	3	1	1	315	35.74	0	1	1	1	0	61.88	7.3	141.44	1	2	1	107.2089219	0	0	0	216	0.307692308	0
2001-2002	2	67	1	1	1	3	3	3	3	10.5	22.78	0	1	1	0	2	123.76	2.8	7.2	1	1	3	51.62132654	1	0	0	167	0.158536585	1
2001-2002	2	43	2	2	1	2	3	1	3	90.875	29.47	0	1	0	0	0	61.88	1.4	44.29615664	1	2	1	122.7229464	0	0	0	208	0.096153846	0
2001-2002	2	77	2	1	2	1	2	2	3	187.875	19.87	0	1	1	0	2	97.24	0.5	23.83635518	1	1	3	48.54387047	1	1	0	209	0.05	0
2001-2002	2	85	2	1	2	3	3	1	1	236.25	23.3	0	1	1	0	2	88.4	1.1	21.07979211	1	1	3	51.49583974	1	1	0	109	0.107560976	1
2001-2002	2	22	2	3	1	1	1	2	3	625.5	20.28	0	1	0	0	0	61.88	0.7	36.19949012	1	2	1	123.3803389	0	0	0	208	0.300967742	0
2001-2002	2	73	1	1	2	2	3	1	3	535.5	24.85	0	0	0	0	2	88.4	5.1	34.39351337	1	2	2	74.33501728	0	0	0	212	0.176829268	0
2001-2002	2	62	1	2	1	3	3	2	3	94.5	30.03	0	1	1	0	2	97.24	10.2	35.06368715	1	2	2	82.73255728	0	0	0	205	0.186829268	0
2001-2002	2	71	1	1	1	3	3	1	3	115.875	34.01	1	1	1	1	2	88.4	1.4	41.24870385	1	2	2	75.38673766	0	0	0	213	0.2665	1
2001-2002	2	52	1	1	2	2	3	3	2	70.875	33.04	0	1	0	1	2	79.56	2.6	67.01488391	1	2	1	97.854327	1	0	0	57	0.295	0
2001-2002	2	75	2	1	1	3	2	2	1	183	36.08	0	1	1	0	2	88.4	18.5	4.936040609	1	1	3	55.24330586	1	0	0	207	0.146097561	1
2001-2002	2	36	1	2	1	3	3	1	3	63	26.14	0	1	1	0	2	185.64	0.5	391.4953988	1	3	3	45.44400687	0	0	0	214	0.16	0
2001-2002	2	40	2	1	1	3	3	1	3	126	22.35	0	0	0	0	0	70.72	0.6	39.15928369	1	2	1	92.51670737	0	0	0	226	0.057692308	0
2001-2002	2	82	1	1	1	2	1	1	3	250.875	32.57	1	1	1	0	2	114.92	5.1	183.3297883	1	2	3	50.81350707	1	1	0	51	0.1955	0
2001-2002	2	58	1	1	1	2	3	2	3	1052.25	31.77	0	1	0	0	2	61.88	2.9	35.16692668	1	2	1	104.0240845	0	0	0	220	0.1	0
2001-2002	2	73	2	1	1	2	2	1	3	70.875	25.03	0	1	0	0	2	88.4	3.1	9.761378939	1	1	3	56.02490937	1	0	1	190	0.13195122	0
2001-2002	2	74	1	1	1	3	3	3	3	472.5	25.96	0	0	1	0	2	97.24	3.9	32.24564239	1	2	2	65.78076789	1	1	0	52	0.111707317	0
2001-2002	2	79	2	1	2	1	1	1	3	56	23.4	0	1	1	0	2	70.72	2.7	76.52926709	1	2	2	70.34623513	1	1	0	90	0.13	0
2001-2002	2	68	2	3	2	3	1	2	3	70	29.89	0	1	1	0	2	88.4	2.7	3.282556131	1	1	3	58.02764162	0	0	0	210	0.144146341	0
2001-2002	2	58	1	2	1	3	1	2	2	63	44.11	1	1	1	0	2	167.96	0.4	132.3897673	1	2	4	43.94506463	1	0	0	186	0.398974359	0
2001-2002	2	84	2	1	1	2	3	1	1	39.083	24.44	0	1	1	0	2	79.56	6.5	7.842105263	1	1	3	58.9038528	1	0	0	124	0.174390244	0
2001-2002	2	52	2	1	1	3	3	3	3	126	22.33	0	1	0	0	0	53.04	6.1	120.3804309	1	2	1	105.1353846	0	0	0	219	0.182692308	0
2001-2002	2	82	2	1	2	1	1	1	2	15.75	23.38	0	1	1	1	2	97.24	4.6	33.26005164	1	2	3	46.86845557	1	0	0	132	0.179	1
2001-2002	2	80	2	1	2	3	3	1	1	472.5	36.19	0	1	0	1	2	167.96	4.4	58.48401377	1	2	5	24.54781256	1	0	1	79	0.160243902	0
2001-2002	2	78	1	1	1	1	1	1	3	94.5	27.31	1	1	1	1	2	123.76	2.5	39.70737346	1	2	3	47.78272286	1	1	0	67	0.2	1
2001-2002	2	79	1	1	1	1	1	1	1	337.5	20.7	1	1	1	0	2	114.92	0.6	16.97414449	1	1	3	51.89570602	1	1	0	70	0.28075	0
2001-2002	2	37	1	3	2	1	1	3	3	90	21.26	0	0	0	0	2	70.72	0.4	50.34090689	1	2	1	114.1208489	0	0	0	207	0.12962963	0
2001-2002	2	46	1	3	1	1	1	3	3	15.75	28.44	0	1	0	0	2	79.56	2.7	97.63662768	1	2	1	102.0668105	0	0	0	225	0.12	0
2001-2002	2	60	1	1	1	3	3	2	2	126	32.2	1	0	1	0	2	114.92	0.6	2.317115791	1	1	3	59.3055999	0	0	0	210	0.1625	0
2001-2002	2	44	1	2	2	3	3	1	3	14	26.51	0	1	1	0	2	203.32	1.1	353.447323	1	3	4	38.48617749	1	0	0	19	0.24	0
2001-2002	2	64	1	2	1	2	2	1	2	7.875	42.48	1	0	1	1	2	141.44	5.3	564.384266	1	3	3	51.86061265	1	0	0	141	0.233	1
2001-2002	2	78	2	2	2	1	3	1	1	186.667	29.6	1	0	0	0	2	97.24	0.8	14.41144505	1	1	3	55.56857306	1	1	0	39	0.298461538	0
2001-2002	2	69	2	1	2	2	2	1	1	174.5	25.91	0	1	0	0	2	88.4	0.8	3.023414891	1	1	3	57.62144813	0	0	0	221	0.025	0
2001-2002	2	20	1	1	2	1	2	3	3	25.812	20.6	0	0	0	0	2	97.24	7.4	47.51627549	1	2	1	96.12570104	0	0	0	218	0.099777778	0
2001-2002	2	30	2	1	1	2	1	2	2	31.5	26.88	0	1	0	0	0	70.72	2.6	30.99148746	1	2	1	99.24935272	0	0	0	215	0.169354839	0
2001-2002	2	65	1	2	1	3	3	1	1	47.25	37.81	1	1	1	1	2	70.72	5.6	60.12994924	1	2	1	108.3708409	1	1	0	170	0.186585366	0
2001-2002	2	69	2	3	2	2	3	2	3	75	19.76	0	1	1	1	2	44.2	6.1	63.34698276	1	2	1	99.06876795	1	0	1	23	0.125	0
2001-2002	2	85	1	1	1	2	3	1	2	236.25	23.88	0	1	1	0	2	79.56	2.8	36.42857143	1	2	2	77.60777541	1	0	0	24	0.257317073	1
2001-2002	2	65	2	1	2	3	3	2	3	53.625	23.26	1	1	0	0	2	114.92	1.4	3.423562984	1	1	4	43.154855	0	0	0	204	0.18725	0
2001-2002	2	69	1	1	2	3	3	2	3	15.75	30.14	0	1	1	0	2	88.4	4.3	155.465204	1	2	2	76.45333818	1	0	1	41	0.1	0
2001-2002	2	83	2	1	2	3	3	2	3	315	19.2	1	1	1	0	2	79.56	0.3	39.62433298	1	2	3	59.3190864	1	0	0	75	0.160487805	1
2001-2002	2	70	2	1	1	2	1	1	1	10.5	29.95	0	1	1	0	2	88.4	1.2	3.571236197	1	1	3	57.21809799	0	0	0	226	0.12075	0
2001-2002	2	70	1	3	1	3	3	2	3	63	30.54	0	1	1	0	2	141.44	2.5	37.14285714	1	2	4	43.0095246	0	0	0	216	0.075	0
2001-2002	2	53	2	1	2	1	2	3	1	63	32.13	0	1	1	1	0	88.4	8.5	42.06787154	1	2	2	64.47571883	0	0	0	216	0.210731707	0
2001-2002	2	58	2	4	2	1	1	1	1	2123.625	23.68	0	1	0	1	0	53.04	4.2	303.9429415	1	3	1	100.7962555	0	0	0	212	0.413461538	0
2001-2002	2	70	1	1	1	2	2	2	3	7.875	30.67	0	1	0	0	2	132.6	3.2	1.743046907	1	1	3	46.49983042	1	0	0	139	0.14975	0
2001-2002	2	79	1	1	1	2	3	2	2	189	30.13	1	0	1	0	2	114.92	3.6	10.83356028	1	1	3	51.89570602	1	0	0	149	0.306585366	1
2001-2002	2	71	1	1	2	3	3	1	3	480	34.19	0	1	1	1	2	150.28	2.3	87.86746988	1	2	4	39.69010098	1	0	1	199	0.227560976	1
2001-2002	2	50	2	1	2	3	2	3	3	47.25	30.23	0	0	0	0	0	61.88	3	1984.977865	1	3	1	101.3502716	1	0	0	93	0.06	0
2001-2002	2	85	2	1	2	3	3	1	1	70	26.8	0	1	1	0	2	88.4	6.4	38.59495932	1	2	3	51.49583974	1	0	0	99	0.07475	0
2001-2002	2	77	1	1	1	2	1	1	3	283.5	22.59	0	0	1	1	2	114.92	2	11.97260485	1	1	3	52.62994641	1	1	0	40	0.18325	1
2001-2002	2	62	2	1	2	2	2	1	1	11.812	31.36	0	1	1	0	2	70.72	6.7	41.56904762	1	2	2	79.26904662	0	0	0	213	0.05825	0
2001-2002	2	56	1	3	1	2	3	3	3	78.75	26.59	1	1	1	1	2	238.68	5	704.2598859	1	3	5	25.20794435	1	0	0	58	0.39	0
2001-2002	2	51	2	1	1	3	3	1	3	247.917	27.32	0	1	0	0	0	53.04	0.4	43.28901286	1	2	1	105.8765202	0	0	0	211	0.134615385	0
2001-2002	2	54	2	1	2	1	3	1	1	11.812	33.73	0	1	1	0	0	61.88	8.9	34.38095238	1	2	1	98.54212217	0	0	0	216	0.18	0
2001-2002	2	75	1	1	2	2	1	2	3	120	28.29	1	1	0	0	2	106.08	1.5	13.11859871	1	1	3	58.79790027	1	0	1	169	0.1455	0
2001-2002	2	66	1	2	2	3	3	2	3	189	24.21	0	0	1	0	2	167.96	21.8	372.8603352	1	3	4	41.54359688	0	0	0	225	0.158536585	0
2001-2002	2	77	1	1	1	3	3	2	3	47.25	31.56	0	0	0	0	2	114.92	1.7	6.887086446	1	1	3	52.62994641	0	0	0	216	0.175	1
2001-2002	2	21	1	2	1	2	1	1	3	9.333	18.35	0	0	0	0	2	97.24	0.5	73.44807122	1	2	1	110.3461691	0	0	0	222	0.02	0
2001-2002	2	70	1	1	1	3	3	2	3	157.5	28.82	1	1	1	0	2	123.76	18.1	4.649614526	1	1	3	50.54484931	1	1	0	110	0.2915	0
2001-2002	2	85	1	1	1	3	3	2	3	63	24.14	0	0	1	0	2	106.08	3.5	4.144675151	1	1	3	54.8093059	1	1	0	68	0.164390244	1
2001-2002	2	80	1	1	1	2	1	2	3	70.875	28.41	0	1	1	0	2	114.92	2.9	37.16774288	1	2	3	51.53243608	1	0	0	123	0.128205128	0
2001-2002	2	76	2	1	1	2	3	1	2	70.875	28.94	0	1	1	1	2	97.24	7.5	41.62880886	1	2	3	48.88607298	1	1	0	156	0.225	1
2001-2002	2	66	1	2	1	1	2	2	2	94.5	26.95	0	1	1	1	2	97.24	3.5	49.09217123	1	2	2	80.44025574	1	1	0	71	0.05825	0
2001-2002	2	22	1	1	1	3	3	2	3	21	45.26	0	1	0	0	2	79.56	15.6	73.16871293	1	2	1	120.8099152	0	0	0	207	0.08	0
2001-2002	2	75	1	1	1	3	1	2	3	126	28	0	1	0	0	2	106.08	0.4	2.056803594	1	1	3	58.79790027	1	0	0	131	0.14575	0
2001-2002	2	71	1	2	1	3	3	1	2	70.875	25.84	1	1	1	0	2	123.76	1.5	2.101483728	1	1	3	58.02226074	0	0	0	219	0.16225	0
2001-2002	2	80	1	1	2	2	3	2	3	94.5	26.3	1	1	1	0	2	97.24	2	31.09547739	1	2	2	63.0658756	1	0	0	83	0.175	0
2001-2002	2	63	2	5	2	3	3	2	3	900	33.9	1	1	0	0	2	212.16	14.6	88.49904225	1	2	5	20.85514849	1	0	0	69	0.382051282	1
2001-2002	2	81	2	1	2	2	1	2	3	126	24.63	0	1	0	0	2	97.24	2	9.651670613	1	1	3	47.19884751	1	0	0	65	0.079	0
2001-2002	2	72	1	4	2	1	1	3	3	37.875	20.83	0	0	0	0	2	79.56	0.3	45.13426615	1	2	2	85.02859528	1	0	0	112	0.07097561	0
2001-2002	2	27	2	1	1	2	3	1	2	126	40.43	0	1	0	0	0	61.88	3.3	43.83333333	1	2	1	119.1220617	0	0	0	223	0.169642857	0
2001-2002	2	62	1	4	1	1	1	2	1	31.5	20.48	0	1	1	0	2	97.24	0.3	340.3542545	1	3	2	71.56619986	0	0	0	222	0.1	0
2001-2002	2	60	2	2	1	1	1	2	2	78.75	32.85	1	1	1	1	2	61.88	9.3	181.3420245	1	2	1	108.9088062	0	0	0	226	0.352307692	0
2001-2002	2	71	2	3	2	1	3	2	1	47.25	36.49	1	1	1	1	2	88.4	3.2	8.649706458	1	1	3	56.8175713	1	0	0	147	0.31225	1
2001-2002	2	72	2	1	1	3	3	1	1	35.875	27.45	0	1	0	0	2	114.92	1.3	6.140107164	1	1	4	41.08415899	1	0	0	141	0.075121951	0
2001-2002	2	82	1	1	1	1	1	1	3	241.5	28.49	1	1	1	1	2	88.4	0.7	499.9920338	1	3	2	69.78091875	1	1	0	116	0.19975	0
2001-2002	2	84	1	1	1	2	1	1	3	47.25	32.99	0	1	1	0	2	106.08	0.7	12.13333333	1	1	3	55.19567562	1	0	0	126	0.186829268	1
2001-2002	2	52	2	1	1	2	3	2	3	31.5	20.64	0	1	1	0	0	97.24	0.3	3.647058824	1	1	3	57.86329862	0	0	0	215	0.144230769	1
2001-2002	2	74	1	3	1	1	1	2	2	47.25	31.63	1	1	1	0	2	123.76	25	217.845408	1	2	3	49.14438449	1	1	0	15	0.306829268	0
2001-2002	2	25	2	1	1	2	3	1	3	126	26.36	0	1	0	0	0	88.4	7	59.33810458	1	2	2	78.49052516	0	0	0	212	0.074074074	0
2001-2002	2	48	2	1	1	1	3	2	2	10.5	32.72	1	1	0	0	0	106.08	10	6.699176277	1	1	3	53.56977518	0	0	0	212	0.438717949	1
2001-2002	2	40	1	3	2	1	1	2	3	15.75	47.12	0	0	1	1	2	53.04	6.6	701.8304117	1	3	1	125.7658006	0	0	0	218	0.1	0
2001-2002	2	61	1	1	1	2	1	3	3	94.5	32.19	0	1	0	1	2	79.56	7.2	57.87632612	1	2	1	91.85932945	1	1	0	91	0.334871795	0
2001-2002	2	80	2	1	2	2	3	3	2	63	18.37	0	1	1	0	2	88.4	1.3	7.090909091	1	1	3	53.33667055	1	0	0	65	0.05825	0
2001-2002	2	24	1	2	1	2	2	1	3	141.75	23.63	0	0	1	0	2	344.76	1.2	3171.534695	1	3	5	23.39115422	0	0	0	218	0.111111111	0
2001-2002	2	77	2	3	1	1	1	1	1	50	29.72	0	1	1	0	2	70.72	4.2	168.3680832	1	2	2	71.34152069	1	1	0	188	0.1625	0
2001-2002	2	38	1	1	1	3	3	3	3	15.75	46.88	0	1	1	1	2	61.88	14.9	250.1639344	1	2	1	119.7150999	1	0	0	46	0.287037037	0
2001-2002	2	84	2	4	2	2	3	1	2	252	20.38	0	0	1	0	2	53.04	10.1	47.49664192	1	2	2	83.97013656	1	0	0	131	0.073170732	0
2001-2002	2	70	1	3	1	3	3	2	2	1417.5	26.48	0	1	1	0	2	79.56	4.3	60.16666667	1	2	2	86.2316125	1	0	0	152	0.042682927	0
2001-2002	2	67	1	1	1	3	3	1	1	244.5	21.56	0	0	0	0	2	114.92	0.4	15.38283063	1	1	3	56.45994397	0	0	0	222	0.0375	0
2001-2002	2	54	1	4	1	2	3	1	3	803.25	27.72	0	1	0	1	2	88.4	113	157.6880857	1	2	2	84.9488933	0	0	0	211	0.14	0
2001-2002	2	37	2	1	1	3	2	1	3	472.5	18.22	0	0	1	0	0	70.72	2.1	263.3859511	1	2	1	94.48707883	0	0	0	213	0.100465116	0
2001-2002	2	81	1	1	2	2	3	3	3	63	20.85	1	0	1	1	2	61.88	5.4	611.5513666	1	3	2	88.50475775	1	0	0	59	0.162307692	0
2001-2002	2	60	1	3	1	2	3	3	3	63	21.02	0	1	0	1	2	70.72	1	30.4181004	1	2	1	97.09518848	0	0	0	213	0.180487805	0
2001-2002	2	81	1	1	2	1	1	1	2	84	29.04	1	1	1	1	2	106.08	0.7	50.86831428	1	2	3	56.37120367	1	0	0	138	0.34974359	0
2001-2002	2	73	2	2	2	2	3	1	3	324.75	23.99	1	1	1	1	2	106.08	1.9	7.209049456	1	1	3	51.80797674	0	0	0	220	0.149487179	0
2001-2002	2	80	2	1	2	1	2	2	3	31.5	31.31	1	1	1	1	2	97.24	2.9	4.807483141	1	1	3	47.53156849	1	0	0	155	0.466341463	0
2001-2002	2	59	2	1	1	3	3	1	3	31.5	45.39	0	1	1	0	0	70.72	17.3	42.54807586	1	2	2	80.95727648	0	0	0	217	0.08	0
2001-2002	2	24	1	1	1	2	3	3	3	39.375	37.72	0	1	0	0	2	97.24	1.1	30.49123783	1	2	1	93.46231072	0	0	0	210	0.222	0
2001-2002	2	35	2	3	1	1	1	1	3	11.813	28.23	0	1	0	0	0	70.72	1.5	128.3393825	1	2	1	95.82391832	0	0	0	206	0.096153846	0
2001-2002	2	74	2	1	1	3	3	1	3	614.25	26.5	0	1	1	0	2	88.4	1.4	14.81481481	1	1	3	55.632735	1	1	0	136	0.166585366	0
2001-2002	2	61	2	3	1	2	3	1	3	63	29.88	0	1	1	0	2	61.88	20.4	43.2	1	2	1	93.81378327	0	0	0	211	0.0875	0
2001-2002	2	67	1	3	1	1	1	1	2	14	24.24	0	0	0	0	2	70.72	1.7	524.1020044	1	3	1	92.43627769	0	0	0	225	0.038461538	0
2001-2002	2	40	2	3	2	2	2	1	1	47.25	28.39	0	1	0	0	0	44.2	2.2	58.16135755	1	2	1	121.4530864	0	0	0	208	0.153846154	0
2001-2002	2	43	1	3	1	2	2	1	2	23.625	20	0	0	1	0	2	114.92	0.5	294.2411552	1	2	2	66.82800231	0	0	0	206	0.12	0
2001-2002	2	49	1	3	1	2	1	3	3	31.5	32.14	0	0	1	0	2	79.56	0.4	32.24242424	1	2	1	99.93837624	0	0	0	210	0.153846154	0
2001-2002	2	37	2	1	2	1	2	3	3	141.458	20.01	0	1	0	0	0	70.72	0.1	70.97810219	1	2	1	94.48707883	0	0	0	206	0.06	0
2001-2002	2	42	2	2	1	2	3	2	3	7.875	22.73	0	1	0	0	0	70.72	2.3	48.30601093	1	2	1	105.1633134	0	0	0	226	0.086538462	0
2001-2002	2	46	1	2	1	1	1	3	3	31.5	28.88	0	0	1	0	2	150.28	1.3	521.343897	1	3	3	54.69145572	1	0	1	88	0.1995	0
2001-2002	2	64	1	3	1	2	3	1	1	101.5	29.98	1	1	0	1	2	176.8	0.7	1.341426404	1	1	4	34.25349933	0	0	0	216	0.31625	0
2001-2002	2	66	1	1	1	3	3	1	3	23.625	28.21	1	1	0	0	2	97.24	0.7	50.60869565	1	2	2	69.58328871	0	0	0	218	0.194878049	0
2001-2002	2	67	2	4	2	1	2	2	1	2100	19.72	0	1	1	1	2	88.4	7.3	676.1904762	1	3	3	58.43669851	1	0	0	124	0.1	0
2001-2002	2	85	2	1	2	2	2	1	2	18.667	23.56	0	1	1	0	2	106.08	3.9	101.6129032	1	2	4	41.30874664	1	1	0	33	0.10825	0
2001-2002	2	69	2	2	2	2	3	1	3	177.188	28.75	0	1	1	0	2	88.4	6.8	104.058296	1	2	2	66.42472492	0	0	0	212	0.0375	0
2001-2002	2	60	2	1	2	1	2	3	2	210	40.39	1	1	1	1	2	79.56	1.6	52.90909091	1	2	2	69.72069992	1	1	0	115	0.355897436	0
2001-2002	2	84	2	1	2	3	3	2	3	55.125	28.1	0	1	1	0	2	106.08	2.5	5.849306297	1	1	4	41.59994626	1	0	0	72	0.233414634	1
2001-2002	2	74	1	1	1	2	1	2	2	40.5	30.58	1	1	1	0	2	97.24	3.5	43.42683566	1	2	2	65.78076789	1	0	1	44	0.274146341	1
2001-2002	2	34	2	2	1	1	2	1	3	31.5	39.9	0	1	0	0	0	53.04	7.2	42.46706958	1	2	1	137.5333529	0	0	0	221	0.16575	0
2001-2002	2	84	2	1	2	2	1	2	3	118.125	26.05	0	1	0	1	2	79.56	8.8	7.737678427	1	1	3	58.9038528	1	0	0	123	0.241	0
2001-2002	2	27	2	2	2	2	3	1	1	118.125	39.53	0	1	0	0	0	70.72	2.9	33.22459405	1	2	1	116.8491435	0	0	0	226	0.111111111	0
2001-2002	2	67	2	1	1	3	3	1	3	23.625	20.98	0	1	1	0	2	79.56	8.6	38.04410198	1	2	2	66.37529706	1	0	0	132	0.067073171	1
2001-2002	2	56	1	2	1	3	1	3	3	283.5	22.47	0	1	0	0	2	88.4	0.8	34.93258949	1	2	1	96.83329589	0	0	0	204	0.08	0
2001-2002	2	81	1	1	2	1	1	1	3	21	22.72	0	1	1	0	2	123.76	2.3	10.04819936	1	1	3	46.78629335	1	0	0	105	0.0875	0
2001-2002	2	72	1	1	2	2	1	2	3	483	28.16	0	1	1	1	2	114.92	0.5	4.5	1	1	3	54.51131832	1	1	0	154	0.170731707	1
2001-2002	2	76	2	1	1	2	2	2	2	108	36.83	1	1	1	0	2	88.4	2.3	7.451641526	1	1	3	54.85660272	1	1	0	151	0.237560976	0
2001-2002	2	59	2	1	2	1	1	3	3	13.125	20.26	0	1	1	0	0	70.72	6.7	104.8472058	1	2	2	80.95727648	0	0	0	216	0.269512195	1
2001-2002	2	50	1	1	2	1	3	3	3	378	18.03	0	1	1	0	2	70.72	2.7	31.08844734	1	2	1	104.16102	1	0	0	26	0.12	1
2001-2002	2	74	2	2	2	1	1	1	1	15.75	41.04	1	1	1	1	2	150.28	29.6	4.2	1	1	4	33.76472844	1	0	0	144	0.341578947	0
2001-2002	2	73	2	1	2	2	3	2	2	15.75	44.21	0	1	1	0	2	88.4	14.2	21.92118669	1	1	3	56.02490937	1	0	0	196	0.14804878	0
2001-2002	2	69	2	1	1	2	3	1	1	118.125	35.86	0	1	1	0	2	88.4	2.4	10.56771502	1	1	3	57.62144813	0	0	0	215	0.21225	0
2001-2002	2	55	1	4	1	1	1	1	3	10.5	32.02	0	0	1	1	2	61.88	1.8	115.0692791	1	2	1	106.2395339	0	0	0	224	0.2785	0
2001-2002	2	69	1	3	1	3	3	2	3	486.938	41.41	1	1	1	1	2	79.56	1.6	79.70200803	1	2	2	86.83948892	1	1	0	102	0.245853659	0
2001-2002	2	74	1	1	2	3	1	2	3	63	32.85	0	1	1	1	2	282.88	7.1	3225.356706	1	3	5	18.0890755	1	0	0	36	0.192307692	0
2001-2002	2	68	1	3	1	2	1	1	2	15.75	28.04	0	1	1	1	2	97.24	3.1	112.2929995	1	2	2	68.61253225	0	0	0	224	0.13325	0
2001-2002	2	77	1	1	1	2	2	1	3	47.25	29.56	0	1	1	1	2	114.92	1.7	375.9232323	1	3	3	52.62994641	1	1	0	197	0.179210526	0
2001-2002	2	76	2	1	2	2	2	2	2	47.25	38.47	0	1	1	1	2	88.4	2.7	77.2	1	2	3	54.85660272	1	0	1	66	0.27	0
2001-2002	2	85	2	3	2	1	1	1	1	787.5	28.27	1	1	1	0	2	88.4	4.8	11.83877259	1	1	3	51.49583974	1	0	0	145	0.415789474	1
2001-2002	2	37	2	3	1	2	1	1	1	123	25.89	0	1	1	1	0	53.04	0.8	101.7777778	1	2	1	116.8181113	0	0	0	225	0.2	0
2001-2002	2	81	1	1	1	3	3	1	3	499.5	28.86	1	1	1	0	2	123.76	4.7	38.75313131	1	2	3	46.78629335	1	0	1	111	0.2415	1
2001-2002	2	68	2	1	1	3	3	2	3	850.5	21.85	0	1	1	0	2	70.72	0.9	136.1003443	1	2	2	75.99746847	1	0	0	114	0.1625	1
2001-2002	2	73	2	1	1	3	3	1	3	1312.5	37.21	0	1	1	0	2	79.56	3.6	32.42789676	1	2	2	63.63586747	0	0	0	217	0.157804878	0
2001-2002	2	77	2	1	2	3	3	3	2	51.188	22.18	0	0	1	0	2	97.24	2.8	25.81531176	1	1	3	48.54387047	1	1	0	57	0.119756098	0
2001-2002	2	66	2	5	2	1	1	1	1	171.188	25.17	0	1	1	1	2	97.24	0.4	88.36899334	1	2	3	52.44362059	0	0	0	225	0.225365854	0
2001-2002	2	74	1	1	1	2	3	2	3	141.75	32.03	0	1	1	0	2	159.12	2.4	86.11291505	1	2	4	36.26755151	1	0	0	12	0.132307692	0
2001-2002	2	75	1	1	2	3	1	2	3	90	27.17	0	1	1	0	2	123.76	5	7.527064834	1	1	3	48.8003738	1	0	0	61	0.1	1
2001-2002	2	75	1	1	1	1	1	2	3	189	37.03	0	1	0	0	2	79.56	5.1	45.06988997	1	2	2	83.25546481	1	0	0	121	0.127804878	0
2001-2002	2	63	2	2	2	1	1	3	3	105	19.66	0	0	1	0	2	88.4	4.5	183.75	1	2	2	69.28421068	1	0	1	163	0.18325	0
2001-2002	2	50	2	1	1	3	2	2	2	31.5	25.83	0	1	0	0	0	61.88	6.4	252.759821	1	2	1	101.3502716	0	0	0	225	0.14	0
2001-2002	2	29	1	2	1	1	2	1	3	141.75	26.37	0	0	0	0	2	106.08	0.5	54.4682009	1	2	1	93.89984561	0	0	0	226	0.057692308	0
2001-2002	2	56	1	3	1	2	3	3	3	5.25	24.31	0	1	0	1	2	70.72	3.1	119.4652719	1	2	1	99.86210472	0	0	0	225	0.16	0
2001-2002	2	82	2	1	2	2	2	2	3	208.25	26.33	0	1	1	0	2	97.24	0.9	7.97006039	1	1	3	46.86845557	1	0	1	77	0.0875	0
2001-2002	2	67	1	3	1	1	1	2	3	313.875	27.21	0	1	1	1	2	79.56	7.2	249.9972676	1	2	2	88.06812737	1	0	0	173	0.15825	0
2001-2002	2	54	2	1	1	3	3	1	3	102.375	24.06	0	1	0	0	0	106.08	0.3	1.935766423	1	1	3	51.35885285	0	0	0	205	0.02	0
2001-2002	2	74	2	1	2	2	3	2	3	315	18.35	0	1	1	0	2	61.88	1.3	41.09716411	1	2	2	85.62624137	1	0	0	176	0.12195122	0
2001-2002	2	67	1	1	1	1	1	1	3	39.812	27.76	1	1	1	1	2	132.6	0.9	9.699413116	1	1	3	47.49015899	1	0	0	188	0.25	0
2001-2002	2	74	2	1	2	2	2	1	3	63	27.41	0	1	0	0	2	88.4	0.5	5.312437401	1	1	3	55.632735	1	0	0	181	0.05825	0
2001-2002	2	70	1	1	1	2	1	2	3	1669.5	26.93	0	1	1	1	2	132.6	1.3	4.927213115	1	1	3	46.49983042	1	1	0	194	0.175	0
2001-2002	2	47	2	2	1	2	3	1	3	31.5	38.52	0	1	1	0	0	61.88	32	97.12934631	1	2	1	119.3226163	0	0	0	221	0.02	0
2001-2002	2	39	2	1	2	1	2	3	2	9.333	21.65	0	1	0	0	0	371.28	18.5	27.49880357	1	1	6	12.54868801	1	0	0	69	0.148148148	0
2001-2002	2	60	2	1	2	3	3	2	3	82.25	26.05	0	1	1	0	2	114.92	1	738	1	3	4	44.69751916	1	0	0	108	0.22475	0
2001-2002	2	57	1	1	1	3	3	2	3	171.75	42.52	0	1	1	1	2	88.4	3.7	192.5557933	1	2	2	83.17742489	1	1	0	48	0.13325	1
2001-2002	2	83	2	3	2	1	1	2	2	10.5	19.64	0	1	1	0	2	70.72	4.2	64.69727212	1	2	2	68.39712599	1	0	0	148	0.05	0
2001-2002	2	85	2	1	1	3	3	2	3	15.75	22.46	1	1	1	0	2	79.56	2	23.36363636	1	1	3	58.49152583	1	0	1	113	0.21902439	1
2001-2002	2	77	1	1	1	3	3	2	3	1417.5	27.46	1	1	1	1	2	88.4	2.3	125.7969634	1	2	2	72.27538948	1	0	0	61	0.32475	0
2001-2002	2	81	2	1	1	2	2	1	1	10.5	28.27	1	1	1	1	2	123.76	3.3	9.513245033	1	1	4	35.26195245	1	0	0	9	0.275	0
2001-2002	2	35	1	3	2	2	1	2	3	31.5	27.8	0	1	1	0	2	70.72	2.3	45.81818182	1	2	1	115.7354745	0	0	0	225	0.074074074	0
2001-2002	2	80	1	1	2	2	1	2	3	315	27.86	0	1	1	0	2	167.96	7.3	2186.925754	1	3	4	32.57054928	1	0	0	77	0.31175	1
2001-2002	2	45	1	2	1	3	3	1	3	15.75	30.76	0	1	1	0	2	106.08	1	166.4324137	1	2	2	83.91756123	0	0	0	212	0.1375	0
2001-2002	2	43	2	3	1	3	2	1	2	15.75	31.64	0	1	0	1	0	53.04	1.9	30.32724584	1	2	1	111.9968147	0	0	0	206	0.190731707	0
2001-2002	2	75	2	1	2	2	1	2	2	130.875	18.42	0	1	1	0	2	97.24	3.4	10.951791	1	1	3	49.23068779	1	0	0	158	0.13804878	0
2001-2002	2	85	1	1	1	2	1	2	3	708.75	23.44	0	1	1	0	2	97.24	1.3	581.2407108	1	3	2	60.88925668	1	0	0	14	0.277179487	1
2001-2002	2	82	1	1	2	2	2	2	3	126	28.96	0	1	1	0	2	167.96	1.1	23.88235294	1	1	4	32.11615754	1	0	1	53	0.09575	0
2001-2002	2	78	2	1	2	2	3	1	3	1680	17.16	0	0	1	0	2	61.88	0.1	42.29821958	1	2	2	83.25376345	1	1	0	118	0.136097561	0
2001-2002	2	74	1	1	1	3	3	1	2	1020	23.58	0	1	0	0	2	97.24	1.5	152.4	1	2	2	65.78076789	0	0	0	223	0.0375	0
2001-2002	2	63	1	1	1	2	2	2	2	15.75	25.19	0	1	1	0	2	79.56	4.2	280.409692	1	2	1	90.57779995	1	0	1	177	0.05974359	0
2001-2002	2	39	2	3	1	1	1	1	3	118.125	42.39	0	1	1	1	0	53.04	48.2	52	1	2	1	115.1883818	0	0	0	225	0.196428571	0
2001-2002	2	34	2	1	1	3	3	2	3	441	29.25	0	0	0	0	0	70.72	5.7	42.34730539	1	2	1	96.49941422	0	0	0	223	0.06	0
2001-2002	2	82	1	1	1	3	1	1	3	283.5	26.79	0	0	1	0	2	114.92	1.9	4.57635893	1	1	3	50.81350707	1	0	0	96	0.05825	0
2001-2002	2	39	1	2	2	2	1	3	3	416.25	23.32	0	1	0	0	2	88.4	5.8	31.78400215	1	2	1	109.1157619	0	0	0	225	0.111111111	0
2001-2002	2	65	2	2	2	2	3	3	3	204.75	43.27	0	1	1	0	2	106.08	2.6	7.499932666	1	1	3	54.80278688	0	0	0	227	0.2495	0
2001-2002	2	43	1	2	2	2	3	2	3	700	31.08	1	1	0	0	2	106.08	4.4	109.573589	1	2	2	85.10485912	0	0	0	214	0.24525	0
2001-2002	2	22	2	5	2	2	3	1	3	22.75	27.79	0	1	0	1	0	35.36	3.5	61.32337247	1	2	1	148.3219672	0	0	0	224	0.148148148	0
2001-2002	2	51	1	1	2	2	3	2	3	358.75	27.69	0	1	0	1	2	61.88	7.7	183.779753	1	2	1	109.2670361	0	0	0	225	0.108695652	0
2001-2002	2	85	1	1	1	2	2	1	2	472.5	28.02	1	1	1	0	2	88.4	3.2	65.32544255	1	2	2	68.32575332	1	0	0	63	0.3	0
2001-2002	2	85	2	1	2	3	3	2	3	31.5	22.76	0	1	1	0	2	70.72	0.5	51.35835476	1	2	2	67.44291769	1	0	0	128	0.139756098	0
2001-2002	2	85	1	1	1	1	1	2	3	140	30.25	0	1	0	1	2	106.08	2.1	42.22222222	1	2	3	54.8093059	1	1	0	91	0.125	0
2001-2002	2	76	1	1	1	3	3	2	3	287.75	26.96	1	1	1	0	2	106.08	35.4	9.462799879	1	1	3	58.38631496	1	0	0	72	0.42825	0
2001-2002	2	83	1	1	1	3	2	2	3	141	28.46	1	1	1	1	2	106.08	1.7	21.68413978	1	1	3	55.58476901	1	0	0	89	0.2745	1
2001-2002	2	73	1	1	1	3	3	1	3	23.625	26.98	0	1	0	0	2	114.92	4.9	1.817994859	1	1	3	54.12973909	1	0	1	145	0.0625	0
2001-2002	2	72	2	1	1	3	2	2	3	21	24.66	0	1	1	1	2	70.72	1.1	39.64606061	1	2	2	73.89177853	0	0	0	207	0.1165	0
2001-2002	2	58	2	1	1	2	3	1	2	10.5	26.47	0	1	0	0	0	70.72	1.9	35.00609225	1	2	2	81.52797228	0	0	0	207	0.08	0
2001-2002	2	64	1	1	1	3	3	2	3	157.5	31.83	0	1	1	0	2	123.76	2.5	0.443354695	1	1	3	52.72073	0	0	0	223	0.1	0
2001-2002	2	21	2	1	2	2	2	1	3	315	21.57	0	0	0	0	0	70.72	0.6	72.8	1	2	1	105.7266439	0	0	0	221	0.06	0
2001-2002	2	37	2	4	2	1	3	3	3	46.667	46.69	0	1	1	0	0	61.88	11	37.87116372	1	2	1	111.0413381	0	0	0	214	0.08	0
2001-2002	2	61	1	2	1	2	1	3	3	204.75	25.27	1	1	1	1	2	97.24	7.5	354.4235568	1	3	2	83.31576766	1	0	0	119	0.3125	0
2001-2002	2	47	2	3	1	3	3	3	3	47.25	38.13	0	1	1	0	0	61.88	2.4	3555.555556	1	3	1	103.5087756	0	0	0	215	0.153846154	0
2001-2002	2	82	1	2	2	1	1	3	3	320.25	27.55	1	0	1	0	2	88.4	1.5	142.96	1	2	2	80.66872168	1	1	0	108	0.085365854	0
2001-2002	2	63	2	3	1	1	1	1	1	140	30.4	0	1	1	1	2	53.04	1.2	49.29891651	1	2	1	97.31743218	0	0	0	219	0.13	0
2001-2002	2	72	1	1	1	2	1	2	3	1043	27.74	0	1	1	0	2	79.56	6.7	94.35714286	1	2	2	85.02859528	1	0	0	179	0.14575	0
2001-2002	2	60	1	2	1	3	1	3	3	47.25	36.19	1	1	1	0	2	97.24	0.7	35.08291203	1	2	2	83.90308928	0	0	0	210	0.261463415	0
2001-2002	2	63	1	1	1	3	3	2	3	409.5	32.64	0	1	0	0	2	132.6	3.3	5.432402235	1	1	3	48.84348344	0	0	0	217	0.08325	0
2001-2002	2	71	1	1	2	2	2	2	3	94.5	29.97	0	0	0	1	2	79.56	3.4	33.63290488	1	2	2	85.62799121	1	0	0	158	0.103658537	0
2001-2002	2	85	2	1	2	2	3	1	3	472.5	29.35	1	1	1	0	2	61.88	12.7	103.8181818	1	2	2	79.25900467	1	1	0	55	0.13125	0
2001-2002	2	22	1	3	2	2	2	1	3	210	37.32	0	0	1	0	2	79.56	3.1	88.15789474	1	2	1	120.8099152	0	0	0	208	0.111111111	0
2001-2002	2	65	2	1	2	1	3	3	3	291.75	24.82	0	1	1	0	2	61.88	1.4	76.93646649	1	2	1	91.21445011	1	0	0	206	0.10825	0
2001-2002	2	79	2	1	2	1	1	3	1	66.938	18.09	0	1	0	0	2	53.04	0.4	39.15928369	1	2	2	86.97183175	1	0	0	115	0.17475	0
2001-2002	2	64	1	3	2	2	2	2	3	446.25	33.69	0	1	1	0	2	79.56	3.9	43.07609011	1	2	2	89.94375535	1	0	0	179	0.108	0
2001-2002	2	49	1	3	2	2	3	1	2	63	35.84	0	1	1	1	2	88.4	3	51.82511656	1	2	2	87.98557627	0	0	0	213	0.259615385	0
2001-2002	2	53	2	2	2	2	3	3	3	551.25	30.36	0	1	1	1	0	61.88	3.4	242.0053548	1	2	1	114.3979543	1	1	0	177	0.204878049	0
2001-2002	2	54	1	1	1	3	2	1	3	1260	28.3	0	1	0	0	2	123.76	1.4	3.417525773	1	1	3	56.55733409	0	0	0	205	0.0625	1
2001-2002	2	65	2	3	1	1	1	1	1	267.75	28.21	0	1	1	1	2	44.2	2.5	49.72668909	1	2	1	101.8919252	1	0	0	208	0.254	0
2001-2002	2	47	1	4	2	3	3	2	2	577.5	22.33	0	1	0	1	2	70.72	0.1	94.40066225	1	2	1	106.3793858	1	0	0	32	0.145833333	0
2001-2002	2	46	2	2	1	1	2	3	3	141.75	19.91	0	0	0	0	0	61.88	1.9	62.15384615	1	2	1	120.1637627	0	0	0	222	0.14	0
2001-2002	2	78	1	1	2	1	2	1	3	510.75	31.46	0	1	1	0	2	106.08	10.6	24.28534052	1	1	3	57.57176748	1	1	0	175	0.1625	0
2001-2002	2	77	1	1	1	2	3	2	1	303.75	30.57	1	1	1	0	2	106.08	2.2	5.221343478	1	1	3	57.97761076	1	1	0	201	0.194634146	1
2001-2002	2	62	1	3	1	2	1	2	3	236.25	27.55	0	1	1	0	2	79.56	1.1	38.72727273	1	2	1	91.21631415	0	0	0	218	0.067073171	0
2001-2002	2	27	2	1	2	1	1	3	3	72.25	16.73	0	1	0	0	0	88.4	0.5	32.24834481	1	2	2	77.39550385	0	0	0	211	0.090697674	0
2001-2002	2	51	2	1	2	3	2	1	3	308	22.24	0	0	0	0	0	97.24	11.2	6.724400234	1	1	3	58.271197	0	0	0	217	0.16	0
2001-2002	2	71	1	1	1	2	3	1	1	31.5	31.23	0	1	1	0	2	185.64	0.5	203.2449984	1	2	4	30.74197906	1	0	0	126	0.379268293	1
2001-2002	2	53	1	1	1	3	2	1	3	336.25	32.07	0	0	1	0	2	106.08	3.9	34.93333333	1	2	2	68.62436682	0	0	0	204	0.2	0
2001-2002	2	48	2	2	1	2	1	3	3	900	23.05	0	0	1	0	0	53.04	0.9	140.5720384	1	2	1	124.6515002	0	0	0	228	0.16	0
2001-2002	2	75	1	1	1	2	2	2	3	102.375	24.59	0	0	1	0	2	132.6	2	6.612661923	1	1	4	44.89496233	1	0	0	81	0.314634146	0
2001-2002	2	62	2	1	2	1	2	2	3	47.25	30.74	0	1	1	1	2	44.2	6.1	50.43974422	1	2	1	104.061965	0	0	0	204	0.109756098	0
2001-2002	2	56	2	4	1	1	1	3	1	70	26.4	0	0	1	0	0	35.36	3	94.46801872	1	2	1	116.8099736	1	0	1	184	0.220731707	0
2001-2002	2	22	2	3	2	1	1	1	3	77.25	24.43	0	1	0	0	0	53.04	1.1	93.49542108	1	2	1	129.7990317	0	0	0	226	0.035714286	0
2001-2002	2	85	1	1	1	2	3	2	2	409.5	24.96	0	1	1	0	2	141.44	2.6	18.21330461	1	1	4	38.70823506	1	0	0	89	0.05	0
2001-2002	2	64	2	1	1	3	3	2	3	270	25.09	1	1	0	1	2	97.24	0.9	5.456790123	1	1	3	53.18561308	1	0	0	194	0.195121951	0
2001-2002	2	78	2	3	2	1	2	3	1	45.5	24.97	0	1	0	0	2	97.24	1.9	63.4	1	2	3	48.20406337	1	0	0	144	0.0375	0
2001-2002	2	45	1	3	1	3	3	2	3	94.5	32.38	0	1	0	0	2	114.92	1.4	783.6734694	1	3	2	65.89568485	0	0	0	213	0.08	0
2001-2002	2	72	1	1	2	3	1	1	3	126	29.58	0	1	1	0	2	97.24	44.9	52.76237255	1	2	2	66.71145946	1	0	1	193	0.154	0
2001-2002	2	70	2	1	2	2	2	1	1	70.875	20.94	0	1	1	0	2	88.4	0.1	209.0261121	1	2	3	57.21809799	0	0	0	221	0.134146341	0
2001-2002	2	75	1	1	1	2	3	2	3	47.25	27.36	0	1	1	0	2	79.56	1.1	68.76925461	1	2	2	83.25546481	1	0	0	83	0.0625	0
2001-2002	2	82	2	1	2	2	3	2	3	210	19.28	1	1	1	1	2	97.24	3	29.515052	1	1	3	46.86845557	1	0	0	143	0.196829268	0
2001-2002	2	56	1	1	1	3	3	2	2	21	32.11	0	1	1	1	2	70.72	4.6	41.29571957	1	2	1	99.86210472	0	0	0	217	0.16	0
2001-2002	2	45	2	3	2	1	3	1	2	945	24.69	0	1	0	0	0	61.88	3.4	137.3315927	1	2	1	104.9732575	0	0	0	207	0.08	0
2001-2002	2	60	1	2	1	2	3	2	1	420	28.68	0	1	1	1	2	150.28	15.4	4.944444444	1	1	3	49.56886355	0	0	0	205	0.366923077	0
2001-2002	2	67	2	1	1	3	1	1	1	260.25	26.21	0	1	1	0	2	79.56	2.3	84.5894222	1	2	2	66.37529706	1	0	1	38	0.117804878	1
2001-2002	2	77	2	2	2	2	1	1	1	30	28.28	1	0	1	1	2	97.24	3.4	5.613812264	1	1	3	55.96029512	1	0	0	12	0.637435897	0
2001-2002	2	72	1	1	2	3	3	2	3	47.25	31.35	1	1	0	0	2	88.4	1.6	174.6569697	1	2	2	74.8590305	0	0	0	210	0.170731707	0
2001-2002	2	76	1	1	1	2	3	2	2	7.875	22.97	1	1	1	1	2	114.92	0.5	34.94426438	1	2	3	53.00095308	1	0	0	47	0.1625	0
2001-2002	2	79	2	1	2	1	1	1	3	60	21.33	0	1	1	0	2	97.24	2.6	7.498586239	1	1	3	47.86663493	1	1	0	122	0.12195122	0
2001-2002	2	80	1	1	1	1	1	2	3	63	28.41	0	1	1	1	2	150.28	2.2	3.928492072	1	1	4	37.25850632	1	0	0	154	0.15	1
2001-2002	2	46	2	1	1	3	3	1	3	60	17.4	0	0	0	0	0	70.72	0.2	40.4901511	1	2	2	88.6983741	0	0	0	219	0.086538462	0
2001-2002	2	62	2	3	1	1	2	2	2	141.75	40.72	0	1	1	1	2	106.08	7.9	12.92069141	1	1	3	48.55224352	0	0	0	211	0.360487805	1
2001-2002	2	81	1	1	2	1	1	2	3	4.667	33.84	1	1	1	0	2	132.6	5.9	9.326517294	1	1	4	43.04206535	1	1	0	77	0.304146341	1
2001-2002	2	85	2	1	2	2	2	2	3	126	30.82	0	1	1	1	2	97.24	6.8	12	1	1	3	45.89109159	1	1	0	13	0.225121951	1
2001-2002	2	84	2	1	2	2	2	1	3	283.5	21.78	1	0	1	0	2	88.4	1.4	17.42857143	1	1	3	51.8588517	1	0	0	6	0.180731707	0
2001-2002	2	46	2	1	1	3	3	1	3	63	41.6	0	1	0	0	0	79.56	9.5	40.95384266	1	2	2	76.92584214	0	0	0	216	0.153846154	0
2001-2002	2	83	2	1	1	2	2	2	3	141.75	23.37	0	1	1	0	2	53.04	1.9	77.50365308	1	2	2	84.56207106	1	0	0	151	0.208780488	0
2001-2002	2	50	2	1	1	2	1	3	2	141.75	26.9	0	1	1	0	0	97.24	0.7	11.23322486	1	1	3	58.68197079	1	0	0	56	0.298076923	0
2001-2002	2	75	1	3	2	3	3	1	3	7	28.92	0	0	0	0	2	167.96	1.2	11.57347115	1	1	4	33.73485441	1	0	0	65	0.10825	0
2001-2002	2	71	2	3	1	1	1	1	1	15.75	24.5	0	1	0	1	2	70.72	2.4	68	1	2	2	74.4126672	0	0	0	222	0.360731707	0
2001-2002	2	82	1	1	2	2	3	1	3	15.75	26.95	0	0	1	1	2	141.44	24.6	5.591533877	1	1	4	39.53262239	1	1	0	128	0.267804878	0
2001-2002	2	65	1	2	2	2	1	1	3	840	20.17	0	1	1	0	2	167.96	7.6	10.67687335	1	1	4	41.83645205	1	0	0	17	0.1375	0
2001-2002	2	85	1	1	1	2	2	1	3	614.25	24.56	0	0	1	0	2	106.08	3.2	10.13857031	1	1	3	54.8093059	1	0	0	24	0.1	0
2001-2002	2	78	2	5	2	1	1	2	3	60	20.58	0	1	0	0	2	114.92	0.9	22.07917059	1	1	4	39.38854081	0	0	0	206	0.068780488	0
2001-2002	2	77	2	1	2	3	3	2	3	84	19.42	0	1	1	0	2	61.88	2.2	30.68486739	1	2	2	83.84064799	1	0	1	71	0.1375	1
2001-2002	2	41	1	2	1	2	3	1	3	23.625	27.92	0	1	1	1	2	221	1.2	5471.631927	1	3	4	35.53665255	0	0	0	217	0.34	0
2001-2002	2	67	1	2	1	2	1	2	1	168	36.14	1	1	1	1	2	238.68	1.5	18.40719794	1	1	5	26.97414307	1	0	0	123	0.337	0
2001-2002	2	43	2	5	2	2	2	3	3	204.75	24.72	0	1	1	0	0	70.72	6.4	37.04394856	1	2	1	90.58742474	0	0	0	213	0.192439024	0
2001-2002	2	76	1	1	1	3	3	1	3	425.25	24	0	0	1	0	2	114.92	0.5	4.333333333	1	1	3	53.00095308	1	0	0	58	0.104	0
2001-2002	2	81	2	3	2	3	3	1	1	47.25	25.45	0	1	1	0	2	97.24	6.4	12.04651163	1	1	3	47.19884751	1	0	1	130	0.097560976	0
2001-2002	2	72	2	1	1	3	3	2	3	236.25	21.23	0	1	1	0	2	70.72	0.7	45.125	1	2	2	73.89177853	1	0	0	79	0.083	0
2001-2002	2	81	1	1	2	3	3	2	3	354.375	24.91	0	1	0	0	2	114.92	4.4	48.90909091	1	2	3	51.17170903	1	0	1	115	0.12195122	1
2001-2002	2	58	1	3	2	2	3	2	3	414.75	25.08	0	0	0	0	2	70.72	0.4	91.11111111	1	2	1	98.4689285	0	0	0	211	0.12	0
2001-2002	2	42	2	1	1	3	2	3	3	42	19.76	0	1	1	0	0	61.88	0.7	42.44822403	1	2	1	107.2089219	0	0	0	225	0.16	0
2001-2002	2	52	2	3	1	2	1	1	3	1095	38.01	0	1	0	1	0	44.2	7.6	367.1487191	1	3	1	111.6347843	0	0	0	218	0.115384615	0
2001-2002	2	62	2	1	1	3	3	3	3	965	29.33	0	1	1	0	2	61.88	1.7	37.62962963	1	2	1	93.15708679	1	0	1	74	0.13804878	0
2001-2002	2	80	1	1	1	2	3	1	1	357.75	22.69	0	1	0	0	2	123.76	3.5	6.041951449	1	1	3	47.1161061	1	0	0	80	0.08325	1
2001-2002	2	80	2	3	2	1	1	2	1	1283.625	18.99	0	1	1	1	2	88.4	1.1	22.22152396	1	1	3	53.33667055	1	1	0	145	0.229268293	0
2001-2002	2	80	1	1	1	3	3	2	3	15.75	27.95	1	1	1	0	2	106.08	0.7	28.72727273	1	1	3	56.76858376	1	0	0	46	0.26804878	1
2001-2002	2	55	2	1	2	2	2	3	2	4252.5	20.4	0	1	0	0	0	106.08	2.9	81.66666667	1	2	3	50.99934088	1	0	0	63	0.23097561	0
2001-2002	2	42	1	5	1	3	3	1	3	91	37.48	0	1	1	0	2	318.24	6	267.6923077	1	2	5	19.64251167	0	0	0	220	0.16	0
2001-2002	2	50	2	1	2	2	3	2	2	30	20.34	0	0	1	0	0	53.04	2.3	45.22183965	1	2	1	106.6228804	0	0	0	213	0.1	0
2001-2002	2	62	1	1	2	2	2	2	3	283.5	28.22	0	1	1	0	2	79.56	1.3	121.6	1	2	1	91.21631415	1	0	1	202	0.0955	0
2001-2002	2	56	2	3	2	2	2	1	2	51.188	25.38	0	1	1	0	0	88.4	12.6	85.14285714	1	2	2	63.13118455	0	0	0	211	0.26	0
2001-2002	2	85	2	1	2	2	2	1	3	63	28.88	0	1	1	0	2	88.4	4.5	11.78666667	1	1	3	51.49583974	1	0	0	116	0.036585366	0
2001-2002	2	78	2	1	2	3	3	2	2	14	26.02	0	1	1	1	2	70.72	3.9	37.84188199	1	2	2	70.84213004	1	1	0	79	0.127	0
2001-2002	2	74	2	1	1	3	3	2	3	47.25	30.15	0	1	1	0	2	123.76	2.6	5.312124426	1	1	4	37.03920154	0	0	0	224	0.140243902	1
2001-2002	2	82	1	1	2	3	3	2	3	70	31.73	1	0	1	0	2	106.08	3.1	3.870826492	1	1	3	55.97660524	1	1	0	158	0.205121951	0
2001-2002	2	42	1	1	1	2	3	1	1	126	35.68	0	1	0	0	2	79.56	1.5	130.8	1	2	1	104.9754027	0	0	0	222	0.02	0
2001-2002	2	85	1	1	2	1	2	2	3	30.75	27.34	0	1	1	0	2	114.92	1.8	3.145573318	1	1	3	49.75387557	1	0	0	43	0.19975	1
2001-2002	2	77	2	1	1	2	3	1	3	15.75	27.46	0	1	1	0	2	106.08	2.2	14.62637177	1	1	4	43.69663864	1	0	0	197	0.14	0
2001-2002	2	81	1	1	1	3	3	1	3	47.25	28.08	0	1	1	1	2	185.64	2.9	22.44690674	1	1	5	28.65657662	1	1	0	20	0.2205	0
2001-2002	2	70	2	1	2	1	1	3	2	181.75	23.39	1	1	0	0	2	123.76	2.2	36.66359447	1	2	4	38.09470563	1	1	0	116	0.231707317	0
2001-2002	2	76	2	1	1	1	2	1	1	94.5	30.94	0	1	0	0	2	88.4	4.5	12.50011404	1	1	3	54.85660272	0	0	0	206	0.1125	0
2001-2002	2	43	2	2	1	1	2	1	1	276	31.61	0	1	1	1	0	61.88	5	255.4470398	1	2	1	122.7229464	1	1	0	161	0.298076923	0
2001-2002	2	47	1	2	1	1	3	1	1	118.125	35.33	0	1	0	0	2	97.24	22	32.02554976	1	2	1	91.92586417	0	0	0	218	0.173076923	0
2001-2002	2	79	2	1	2	1	2	2	2	140	29.36	0	1	0	0	2	106.08	0.7	62.89586637	1	2	4	43.08702683	0	0	0	224	0.11225	0
2001-2002	2	81	2	1	2	2	2	1	3	210	19.73	0	1	1	0	2	88.4	1	14.20996229	1	1	3	52.96331385	1	0	0	88	0.10825	0
2001-2002	2	32	2	2	2	3	2	1	3	78.75	50.04	0	1	0	0	0	79.56	8.1	201.6666667	1	2	1	97.84268821	0	0	0	213	0.2	0
2001-2002	2	75	1	1	1	2	2	2	3	212.625	25.06	0	1	1	0	2	106.08	5.4	10.15468257	1	1	3	58.79790027	1	1	0	176	0.175	1
2001-2002	2	68	1	3	1	1	1	2	3	94.5	33.45	0	1	1	0	2	114.92	4.6	6.847657691	1	1	3	56.06472436	0	0	0	212	0.281351351	0
2001-2002	2	27	1	5	2	1	1	3	3	68.25	42.49	0	0	0	1	2	88.4	4.5	126.5517241	1	2	1	102.6899674	0	0	0	223	0.076923077	0
2001-2002	2	53	1	1	1	1	3	2	3	63	28.14	0	1	0	0	2	123.76	1.5	2.50020202	1	1	3	56.95602627	0	0	0	217	0.04	0
2001-2002	2	26	2	3	1	1	1	1	3	50	34.91	0	1	1	0	0	53.04	3.7	96.50502334	1	2	1	126.202642	0	0	0	217	0.074074074	0
2001-2002	2	76	2	2	1	1	1	1	3	31.5	26.47	1	1	1	0	2	106.08	2.1	8.765309685	1	1	3	50.72760723	0	0	0	226	0.164634146	0
2001-2002	2	64	2	1	1	2	2	2	3	756	42.56	1	1	0	0	2	79.56	4.4	118.4984843	1	2	2	67.78892272	1	1	0	195	0.231219512	0
2001-2002	2	67	1	1	1	2	3	1	2	378	35.27	0	1	0	0	2	114.92	0.6	4.519034153	1	1	3	56.45994397	0	0	0	225	0.075	0
2001-2002	2	84	1	1	1	1	3	2	3	15.75	28.78	1	1	1	0	2	114.92	2.1	15.8837622	1	1	3	50.10460783	1	1	0	76	0.241707317	1
2001-2002	2	77	1	1	1	3	3	2	2	34.125	27.7	1	1	1	0	2	203.32	0.4	46.875	1	2	5	26.40349921	1	0	1	61	0.556052632	1
2001-2002	2	72	1	2	2	3	3	1	2	3435	27.05	1	1	1	1	2	176.8	9.6	882.9573236	1	3	4	37.4341025	1	0	1	32	0.25	1
2001-2002	2	26	2	2	1	2	3	1	1	14	33.83	0	0	0	0	0	61.88	2.6	32.1796595	1	2	1	138.2892906	0	0	0	211	0.057692308	0
2001-2002	2	72	2	1	1	2	1	3	2	70.875	30.45	1	1	1	0	2	97.24	2.9	8.897479291	1	1	3	50.27917671	1	0	1	52	0.279487179	0
2001-2002	2	65	1	1	1	2	2	1	2	1071	35.39	1	1	1	1	2	114.92	6.7	316.4662102	1	3	3	57.25876094	1	1	0	56	0.405853659	0
2001-2002	2	52	1	1	1	2	3	1	3	102.375	31.42	0	1	1	1	2	132.6	1.3	3.718056563	1	1	3	52.76730284	0	0	0	215	0.18	0
2001-2002	2	49	1	3	1	3	2	3	3	252	32.4	0	1	0	1	2	97.24	0.5	36.17566818	1	2	2	78.40932704	0	0	0	210	0.16	0
2001-2002	2	45	2	2	1	3	3	2	3	3.5	36.29	0	1	1	1	0	88.4	6.1	62.0291411	1	2	2	78.62267226	0	0	0	213	0.240384615	0
2001-2002	2	77	2	1	2	1	1	1	2	31.5	28.5	0	1	1	0	2	61.88	1.5	281.0166822	1	2	2	83.84064799	1	0	0	179	0.103414634	0
2001-2002	2	57	2	3	1	3	3	1	1	63	33.89	0	1	0	1	0	61.88	24.4	91.35424165	1	2	1	96.48718949	0	0	0	217	0.182692308	0
2001-2002	2	77	2	4	2	1	2	1	1	18.667	25.95	1	1	1	0	2	106.08	4.9	29.39595475	1	1	4	43.69663864	1	0	0	124	0.464871795	0
2001-2002	2	20	2	2	2	2	3	1	3	143.062	26.22	0	0	0	0	0	79.56	0.4	44.42114422	1	2	1	106.4479726	0	0	0	214	0.18	0
2001-2002	2	64	1	1	1	2	2	2	2	78.75	31.23	0	1	1	1	2	159.12	2.7	3.78355243	1	1	4	38.90682142	1	1	0	167	0.1125	1
2001-2002	2	75	1	1	2	2	3	3	3	63	29.39	1	1	1	0	2	327.08	3.6	263.6092545	1	2	5	15.07079142	1	1	0	33	0.204	0
2001-2002	2	85	1	1	1	2	1	2	2	1338.75	22.58	1	1	1	0	2	114.92	1.8	317.8947368	1	3	3	49.75387557	1	0	0	67	0.182682927	0
2001-2002	2	71	2	1	2	2	1	1	1	4725	24.3	0	1	0	0	2	88.4	4.2	10.33018399	1	1	3	56.8175713	0	0	0	226	0.073170732	1
2001-2002	2	40	1	2	2	1	2	1	3	300	17.76	0	1	1	0	2	229.84	0.1	3158	1	3	4	34.12981706	1	0	0	134	0.06	0
2003-2004	3	83	1	1	1	1	3	2	2	10.5	28.32	1	1	1	0	2	97.24	1.2	639.8106891	1	3	2	61.75074127	1	1	0	24	0.3285	1
2003-2004	3	84	2	1	2	1	2	2	2	409.5	33.51	0	1	0	0	2	97.24	12	3.703781293	1	1	3	46.21459375	1	0	0	143	0.215952381	0
2003-2004	3	71	1	1	1	2	1	1	3	31.5	29.75	0	0	0	0	2	97.24	3.8	34.63679952	1	2	2	67.18173158	0	0	0	187	0.073170732	0
2003-2004	3	69	1	3	1	1	1	2	3	210	31.45	0	1	1	1	2	70.72	1	57.4025974	1	2	1	91.14669918	0	0	0	189	0.221428571	0
2003-2004	3	60	2	1	1	2	3	2	3	1890	29.79	0	0	1	0	2	97.24	1.5	6.110599078	1	1	3	54.70124057	0	0	0	199	0.077380952	0
2003-2004	3	80	2	3	2	1	1	1	1	45.75	24.85	0	1	1	0	2	70.72	8.6	115.912071	1	2	2	69.85381149	1	0	0	121	0.17	0
2003-2004	3	32	2	3	1	1	1	1	1	69.375	42.57	0	1	0	0	0	53.04	11.9	851.7948718	1	3	1	120.9940288	0	0	0	189	0.169642857	0
2003-2004	3	55	1	2	2	2	3	1	3	425.25	25.18	0	1	1	1	2	88.4	0.9	116.464218	1	2	1	97.51590724	0	0	0	196	0.269230769	0
2003-2004	3	65	1	1	2	3	1	2	2	31.5	36.94	1	1	1	1	2	79.56	7.8	115.3462989	1	2	2	89.31414906	1	0	1	34	0.53	1
2003-2004	3	43	2	2	2	2	3	2	3	105.75	32.77	1	1	1	0	0	70.72	4.2	97.85411895	1	2	1	104.4271702	0	0	0	199	0.321578947
2003-2004	3	73	1	1	1	3	3	2	3	283.5	32.94	1	0	1	0	2	88.4	5.5	38.76207422	1	2	2	74.33501728	1	1	0	139	0.285897436	0
2003-2004	3	85	1	2	1	2	1	2	2	334.688	31.81	0	1	1	1	2	282.88	0.8	19.38970893	1	1	5	19.35648951	1	0	0	47	0.345641026	1
2003-2004	3	74	1	1	1	2	1	2	2	850.5	30.63	1	1	1	1	2	150.28	2.3	11.78118704	1	1	4	38.86242969	1	1	0	128	0.239756098	1
2003-2004	3	22	2	1	1	2	3	3	3	661.5	19.86	0	1	0	0	0	79.56	0.7	53.4	1	2	1	91.05216893	0	0	0	188	0.093023256	0
2003-2004	3	75	1	1	1	3	3	2	2	11.813	31.34	0	1	1	0	2	114.92	2.9	3.141116751	1	1	3	53.3745751	1	0	0	22	0.3575	0
2003-2004	3	72	2	1	1	2	3	1	3	567	25.12	0	1	0	0	2	88.4	1.4	7.826086957	1	1	3	56.4198483	0	0	0	181	0.186585366	1
2003-2004	3	79	1	3	2	1	1	3	3	21	26.49	1	1	1	0	2	97.24	4.2	400.4166667	1	3	2	63.51044875	1	0	1	51	0.272564103	0
2003-2004	3	23	1	1	2	1	3	1	1	28	33.05	0	1	1	0	2	106.08	2.1	63.46343636	1	2	2	84.72291611	0	0	0	192	0.1	0
2003-2004	3	65	1	1	1	3	2	2	2	409.5	28.7	0	1	1	0	2	123.76	3.8	13.01634046	1	1	3	52.35168489	0	0	0	195	0.073170732	0
2003-2004	3	61	2	1	1	2	2	2	1	945	35.13	0	1	1	0	2	97.24	0.7	11.75391943	1	1	3	54.31833189	1	0	1	92	0.170540541	0
2003-2004	3	58	1	2	1	2	3	2	2	63	30.53	0	1	0	0	2	79.56	1.3	155.7142857	1	2	1	108.4536111	0	0	0	183	0.048780488	0
2003-2004	3	46	1	1	1	3	2	3	3	63	29.21	1	1	1	0	2	70.72	1.7	38	1	2	1	107.1292909	0	0	0	191	0.14	0
2003-2004	3	43	1	2	1	1	1	1	3	108.5	23.04	0	1	0	1	2	88.4	1.1	70.11337643	1	2	1	106.0924512	1	0	0	184	0.16	0
2003-2004	3	85	2	1	2	2	1	2	2	28	30.12	1	1	1	1	2	167.96	5.5	116.48	1	2	5	23.70058365	1	1	0	28	0.479736842	0
2003-2004	3	65	2	5	1	2	3	1	2	47.25	37.3	1	0	1	1	2	88.4	6.8	5.483870968	1	1	3	59.26348336	0	0	0	203	0.24952381	0
2003-2004	3	42	1	2	2	2	2	3	2	15.75	34.86	0	1	0	0	2	106.08	5.2	763.8228984	1	3	2	85.70479267	0	0	0	183	0.182692308	0
2003-2004	3	45	1	2	1	2	2	1	2	236.25	31.54	0	0	1	0	2	123.76	1.4	58.64285714	1	2	2	69.64888776	0	0	0	199	0.04	0
2003-2004	3	66	2	2	2	2	2	1	3	189	30.12	0	1	1	0	2	61.88	40.1	31.12789637	1	2	1	104.4139412	0	0	0	188	0.085365854	0
2003-2004	3	49	2	1	2	1	3	3	2	63	29.21	0	1	1	0	0	53.04	3.4	89.85464518	1	2	1	107.3745019	1	0	0	80	0.173076923	0
2003-2004	3	70	1	1	1	2	3	2	3	204.75	28.15	1	1	0	0	2	106.08	2.6	53.91693695	1	2	2	60.89975911	1	0	1	16	0.13	0
2003-2004	3	66	1	3	1	2	3	3	3	472.5	33.42	0	1	1	1	2	88.4	0.8	76.23529412	1	2	2	78.08160058	0	0	0	183	0.097560976	0
2003-2004	3	63	1	1	1	3	3	1	3	31.5	28.41	0	0	0	1	2	114.92	4.4	6.478770015	1	1	3	58.06887989	0	0	0	197	0.1705	0
2003-2004	3	73	2	5	2	1	2	3	2	992.25	28.62	0	1	1	0	2	97.24	5.3	26.02339632	1	1	3	49.92722247	0	0	0	203	0.079285714	0
2003-2004	3	85	2	1	2	2	2	1	2	7.875	27.08	1	1	1	0	2	132.6	2	8.529695558	1	1	4	31.54117096	1	1	0	53	0.247142857	0
2003-2004	3	66	2	4	1	1	1	1	2	15.75	23.15	0	0	1	0	2	106.08	9.6	232.9372263	1	2	3	47.20698856	1	1	0	199	0.12195122	0
2003-2004	3	73	2	1	1	3	3	2	2	16.333	24.22	0	1	1	0	2	97.24	2.1	11.62091104	1	1	3	49.92722247	0	0	0	199	0.05952381	0
2003-2004	3	85	1	2	1	2	1	2	2	283.5	19.12	0	1	1	0	2	132.6	1.2	30.72468528	1	2	3	48.37918949	1	1	0	0	0.259428571	0
2003-2004	3	30	2	1	1	2	3	1	1	200.812	21.79	0	0	0	0	0	53.04	1.3	30.48275862	1	2	1	122.7058987	0	0	0	199	0.08	0
2003-2004	3	74	1	1	1	1	1	1	3	210	28.4	0	0	0	0	2	106.08	1	3.692307692	1	1	3	59.21238698	1	1	0	187	0.084878049	0
2003-2004	3	85	2	1	2	1	1	1	2	26.25	24.95	0	1	1	0	2	97.24	1.3	6.628876462	1	1	3	45.89109159	1	1	0	90	0.234871795	1
2003-2004	3	78	1	1	1	1	1	2	2	189	21.92	1	0	1	0	2	106.08	0.9	4.04973822	1	1	3	57.57176748	1	0	0	27	0.223170732	0
2003-2004	3	51	2	1	2	3	3	1	1	118.125	30.36	0	1	1	0	0	106.08	1.2	31.16666667	1	2	3	52.45266629	0	0	0	193	0.201923077	0
2003-2004	3	76	1	1	1	1	1	2	2	21	25.68	1	1	0	0	2	106.08	0.9	5.692307692	1	1	3	58.38631496	1	0	0	174	0.350238095	0
2003-2004	3	57	1	5	1	3	3	2	2	189	27.08	0	1	0	0	2	123.76	0.7	5.388664205	1	1	3	55.3779246	0	0	0	192	0.06	0
2003-2004	3	78	1	1	1	1	1	2	2	141.75	24.03	1	0	0	0	2	70.72	0.3	61.48790323	1	2	2	85.56264117	0	0	0	187	0.170731707	1
2003-2004	3	84	1	2	2	3	3	1	3	60.75	25.31	0	1	1	0	2	114.92	1.3	2.339473821	1	1	3	57.92234806	1	1	0	170	0.23725	0
2003-2004	3	64	1	5	1	1	3	2	1	90	21.76	0	1	1	0	2	88.4	1.2	95.0015575	1	2	2	79.18632906	1	0	0	173	0.048780488	0
2003-2004	3	84	2	1	2	3	3	1	3	5.25	30.08	0	1	0	0	2	106.08	3.8	10.65852932	1	1	4	41.59994626	1	0	0	159	0.083095238	0
2003-2004	3	83	2	1	1	3	3	1	3	420	27.98	0	1	1	0	2	88.4	4.3	4.193395366	1	1	3	52.22442266	1	0	0	72	0.154	0
2003-2004	3	75	2	1	1	2	2	1	2	945	28.71	0	1	0	0	2	106.08	2.2	15.5542522	1	1	4	44.31487546	0	0	0	199	0.06097561	0
2003-2004	3	37	1	3	1	2	1	3	3	70.875	28.97	0	0	0	0	2	79.56	1.5	34.48130061	1	2	1	108.7279768	0	0	0	192	0.037037037	0
2003-2004	3	40	2	3	1	2	1	1	3	141.75	38.17	0	0	0	0	0	61.88	78.9	34.24494439	1	2	1	108.7257549	0	0	0	185	0.086538462	0
2003-2004	3	85	2	1	1	2	3	1	3	189	30.33	1	0	0	1	2	88.4	8.5	6.697317212	1	1	3	51.49583974	1	0	1	68	0.29125	1
2003-2004	3	40	2	2	1	3	3	1	2	63	36.31	0	1	1	0	0	79.56	1.7	303.75	1	3	1	92.49587483	1	0	1	163	0.288461538	0
2003-2004	3	75	2	1	2	3	3	1	2	945	25.15	0	1	1	0	2	106.08	3	5.000195046	1	1	4	44.31487546	0	0	0	188	0.201904762	1
2003-2004	3	53	1	2	1	2	3	3	2	31.5	26.16	0	0	1	0	2	106.08	4.7	52.76190476	1	2	2	79.33171483	0	0	0	199	0.259615385	0
2003-2004	3	85	2	1	2	3	3	1	1	42	26.03	0	0	1	0	2	97.24	4	11.79310345	1	1	3	45.89109159	1	0	0	66	0.08725	0
2003-2004	3	64	2	1	2	2	3	2	3	52.5	23.57	0	1	0	0	2	88.4	72.8	7.870967742	1	1	3	59.68125213	0	0	0	201	0.275853659	0
2003-2004	3	61	2	3	2	1	1	3	3	210	31.1	0	1	1	1	2	53.04	20.4	47.96221856	1	2	1	98.69431659	1	1	0	159	0.195121951	0
2003-2004	3	37	2	2	1	1	1	1	2	204.75	49.34	0	1	1	1	0	88.4	11.4	156.7988827	1	2	2	83.16753177	1	0	0	92	0.567659574	1
2003-2004	3	43	1	1	1	1	2	3	3	141.75	35.1	0	1	1	1	2	88.4	185	75.48295517	1	2	1	91.77322466	0	0	0	189	0.26	0
2003-2004	3	72	2	1	1	2	3	2	3	502.5	27.61	0	1	1	0	2	97.24	4	4.258902388	1	1	3	50.27917671	0	0	0	184	0.097560976	0
2003-2004	3	64	2	1	2	1	3	2	2	204.75	58.58	1	1	1	1	2	132.6	1.2	3.24304494	1	1	4	36.55473114	0	0	0	199	0.53875	0
2003-2004	3	79	2	3	2	1	1	2	2	180	25.65	0	1	1	0	2	88.4	2.5	29.22394289	1	1	3	53.71265916	1	1	0	83	0.048780488	0
2003-2004	3	73	2	1	2	1	1	1	1	472.5	19.33	0	1	1	1	2	70.72	2.6	41.77439024	1	2	2	73.37453608	1	0	0	150	0.251428571	0
2003-2004	3	64	2	1	1	2	1	2	2	141.75	28.02	0	1	0	0	2	88.4	10.9	1.941790225	1	1	3	59.68125213	0	0	0	198	0.053571429	1
2003-2004	3	72	2	1	1	2	1	1	1	253.875	28.33	0	1	1	0	2	97.24	5.9	16.42895071	1	1	3	50.27917671	1	1	0	165	0.23725	1
2003-2004	3	61	2	3	1	1	1	1	1	30	34.73	0	1	1	0	2	61.88	16.2	54.46876339	1	2	1	93.81378327	0	0	0	195	0.097560976	0
2003-2004	3	85	1	1	1	2	1	2	1	204.75	20.11	0	1	0	1	2	106.08	8	14.55510753	1	1	3	54.8093059	1	0	0	51	0.23525	1
2003-2004	3	80	1	3	1	1	1	2	3	189	24.62	1	1	1	1	2	106.08	0.6	22.33597632	1	1	3	56.76858376	0	0	0	201	0.312439024	0
2003-2004	3	75	1	1	1	2	3	2	2	63	32.85	1	1	1	0	2	114.92	6.2	20.90889543	1	1	3	53.3745751	1	1	0	146	0.162439024	0
2003-2004	3	35	2	1	1	1	2	3	2	31.5	29.89	0	1	0	0	0	70.72	3	33.56398051	1	2	1	95.82391832	0	0	0	195	0.185116279	0
2003-2004	3	33	2	1	1	1	1	3	3	63	25.54	0	0	1	0	0	88.4	1.4	34.23466258	1	2	2	74.20125023	1	0	0	81	0.221153846	0
2003-2004	3	81	1	1	2	2	3	2	3	83	27.18	0	1	1	1	2	79.56	3.8	256.6666667	1	2	2	79.81935992	1	1	0	56	0.283095238	1
2003-2004	3	85	1	1	2	3	3	2	3	31.5	25.53	0	1	1	1	2	106.08	0.7	6.811705878	1	1	3	54.8093059	1	1	0	40	0.211219512	1
2003-2004	3	76	1	1	1	2	1	2	3	7.875	26.53	0	1	0	0	2	114.92	21.6	12.53928414	1	1	3	53.00095308	0	0	0	194	0.089285714	0
2003-2004	3	81	2	1	1	3	3	1	1	31.5	27.66	0	0	1	0	2	97.24	1.4	7.941440692	1	1	3	47.19884751	1	0	0	121	0.115	1
2003-2004	3	72	2	1	1	2	2	2	3	10.5	28.75	0	1	1	0	2	123.76	4.1	96.58925358	1	2	4	37.56324639	1	0	0	101	0.172142857	0
2003-2004	3	36	2	4	1	1	1	1	1	194.625	27.67	0	1	0	0	0	114.92	0.1	6.635373718	1	1	3	52.90557701	0	0	0	185	0.06	0
2003-2004	3	84	2	1	1	2	3	1	2	236.25	25.72	0	1	1	0	2	88.4	2.3	93.10708016	1	2	3	51.8588517	1	1	0	92	0.06097561	0
2003-2004	3	60	1	1	1	3	3	2	3	1068.75	28.63	0	1	1	0	2	79.56	1.6	51	1	2	1	92.5068776	0	0	0	197	0.085365854	0
2003-2004	3	73	1	1	1	3	1	1	2	1071	24.21	0	1	1	0	2	132.6	1.6	4.83510473	1	1	3	45.5301535	0	0	0	182	0.109756098	1
2003-2004	3	55	1	3	1	3	3	1	3	189	28.76	1	1	1	1	2	79.56	2.9	1569.850039	1	3	1	95.81373716	1	0	0	86	0.28	0
2003-2004	3	60	2	3	2	1	2	1	3	945	32.9	0	1	1	1	2	97.24	3.8	7.6	1	1	3	54.70124057	0	0	0	186	0.158536585	0
2003-2004	3	78	2	1	2	3	3	2	3	2.625	26.28	0	0	1	0	2	97.24	16.8	6.025815809	1	1	3	48.20406337	1	0	0	167	0.249761905	0
2003-2004	3	82	1	1	2	2	2	2	3	70.875	25.28	1	1	1	0	2	114.92	0.7	5.742831541	1	1	3	50.81350707	1	0	1	77	0.166666667	0
2003-2004	3	51	1	2	1	1	3	3	2	63	34.57	1	1	1	1	2	70.72	0.6	42.32142857	1	2	1	119.5702024	0	0	0	181	0.332	0
2003-2004	3	69	1	1	1	1	2	1	3	31.5	24.01	0	1	1	1	2	132.6	1.1	16.52133284	1	1	3	46.82762378	1	0	0	127	0.083333333	1
2003-2004	3	76	1	1	1	3	3	2	3	31.5	37.21	1	1	1	1	2	88.4	4.4	228.3394834	1	2	2	72.78488367	1	1	0	170	0.29125	1
2003-2004	3	69	2	4	2	1	1	1	1	60	22.25	0	1	1	1	2	61.88	3.5	54.65730447	1	2	2	88.68713762	0	0	0	186	0.255714286	0
2003-2004	3	61	2	5	1	3	3	1	3	63	31.19	0	1	1	0	2	44.2	8.4	34.28650583	1	2	1	104.7955338	0	0	0	194	0.142380952	0
2003-2004	3	72	1	1	2	3	3	2	3	157.5	31.99	0	0	1	1	2	106.08	2.5	61.86361603	1	2	2	60.05014657	1	0	0	185	0.162619048	1
2003-2004	3	42	1	3	2	1	3	3	3	35.75	25.56	0	1	1	1	2	70.72	2.1	34.8583115	1	2	1	110.1821484	1	1	0	15	0.322619048	0
2003-2004	3	77	2	1	1	1	1	1	1	5.25	28.64	0	1	1	0	2	97.24	2.8	5.688888889	1	1	3	48.54387047	1	0	0	164	0.273684211	1
2003-2004	3	40	2	1	1	1	3	3	2	197.5	37.54	0	1	0	0	0	79.56	36.5	50.51541949	1	2	2	80.23738539	1	0	1	51	0.18725	0
2003-2004	3	71	1	4	1	2	2	3	3	63	33.14	0	0	0	1	2	53.04	10.8	31.62332012	1	2	1	101.1554446	1	1	0	126	0.13075	0
2003-2004	3	69	1	1	1	3	3	2	2	118.125	27	1	1	0	0	2	97.24	0.8	69.35491905	1	2	2	68.13224452	1	0	1	116	0.207027027	1
2003-2004	3	53	1	2	2	1	1	3	3	210	26.01	0	0	0	0	2	106.08	0.7	30.96329275	1	2	2	79.33171483	0	0	0	184	0.275897436	0
2003-2004	3	83	2	1	2	3	3	2	1	409.5	24.98	1	1	1	0	2	167.96	1.3	10.07692308	1	1	5	24.03590861	1	1	0	26	0.194285714	1
2003-2004	3	70	2	1	1	1	3	1	1	614.25	26.49	0	1	1	0	2	61.88	6.8	31.09670299	1	2	2	88.06632766	1	1	0	128	0.089268293	0
2003-2004	3	60	2	2	2	1	1	3	3	55.75	30.26	1	1	1	1	2	114.92	5.7	19.78293303	1	1	3	51.52630681	1	0	0	168	0.263658537	0
2003-2004	3	81	2	1	2	1	1	3	1	223.125	29.06	0	1	1	0	2	123.76	2.8	6.849527352	1	1	4	35.26195245	1	0	0	72	0.12195122	0
2003-2004	3	69	1	4	1	2	1	1	2	3.5	30.45	0	1	1	1	2	88.4	4.2	690.7866337	1	3	2	76.45333818	1	0	0	113	0.154761905	0
2003-2004	3	85	1	1	1	2	2	1	1	414.167	25.96	0	1	0	0	2	106.08	0.9	6.118329984	1	1	3	54.8093059	1	1	0	100	0.162619048	1
2003-2004	3	61	2	2	2	1	2	2	3	7.875	38.23	1	1	1	1	2	70.72	3.2	123.7243317	1	2	1	92.02376174	1	0	0	167	0.376428571	0
2003-2004	3	44	2	2	2	2	2	3	3	183.75	31.52	0	1	1	0	0	70.72	3.6	44.32865838	1	2	1	103.69618	0	0	0	195	0.096153846	0
2003-2004	3	83	2	1	2	2	2	1	3	110.875	24.3	0	1	0	0	2	79.56	0.9	45.18139925	1	2	3	59.3190864	1	1	0	126	0.134761905	0
2003-2004	3	85	2	1	2	2	2	1	3	315	26.23	0	1	1	0	2	79.56	1.6	7.758923347	1	1	3	58.49152583	1	0	0	67	0.262	0
2003-2004	3	68	2	3	2	1	1	1	1	945	31.06	0	1	1	1	2	61.88	9.5	75.06592179	1	2	2	89.31232389	1	1	0	68	0.178780488	0
2003-2004	3	82	2	1	2	1	1	1	3	312.375	24.79	0	1	1	0	2	61.88	1.2	53.5	1	2	2	80.94702066	0	0	0	195	0.081219512	0
2003-2004	3	68	1	1	1	2	3	2	3	472.5	36.53	1	1	1	1	2	70.72	9.2	405.1732807	1	3	1	91.78922374	1	0	0	177	0.1	0
2003-2004	3	35	2	1	1	2	3	3	3	39.375	34.21	0	1	0	0	0	79.56	10.4	159.1018169	1	2	2	83.10564527	0	0	0	192	0.125	0
2003-2004	3	85	2	1	2	2	1	1	2	141.75	23.45	0	1	0	0	2	97.24	2.1	12.28571429	1	1	3	45.89109159	1	0	1	79	0.223571429	0
2003-2004	3	54	1	1	1	1	1	2	2	236.25	36.43	1	1	1	1	2	79.56	7.1	1684.810071	1	3	1	96.48916129	1	1	0	66	0.336666667	0
2003-2004	3	82	1	1	1	3	3	1	3	472.5	29.55	0	1	1	1	2	114.92	1.5	66.11817502	1	2	3	50.81350707	1	0	0	77	0.27075	0
2003-2004	3	77	1	3	2	1	1	2	2	420	25.99	0	0	1	1	2	97.24	0.1	218.7556241	1	2	2	64.40901897	1	1	0	58	0.2935	0
2003-2004	3	84	1	1	1	3	3	2	3	11.812	26.54	0	1	0	1	2	123.76	3.6	109.1418994	1	2	3	45.81064273	1	1	0	38	0.17075	0
2003-2004	3	65	2	1	1	3	2	2	1	78.75	24.26	0	1	1	1	2	53.04	0.6	66.98399146	1	2	1	95.95975668	1	0	0	71	0.318
2003-2004	3	85	1	2	1	3	3	1	2	73.5	21.87	0	1	1	0	2	114.92	0.6	115.2352412	1	2	3	57.51689162	1	0	1	55	0.12075	0
2003-2004	3	21	1	2	2	1	3	3	3	1307.25	19.25	0	0	0	0	2	88.4	0.8	30.66279179	1	2	1	123.822913	0	0	0	199	0.055555556	0
2003-2004	3	71	1	2	1	2	3	2	3	63	26.51	1	1	1	0	2	106.08	0.6	341.6900926	1	3	2	69.90903624	1	1	0	169	0.170731707	0
2003-2004	3	60	1	1	1	2	3	2	3	70.875	37.04	0	1	1	0	2	106.08	2.4	32.08333333	1	2	2	65.33156923	0	0	0	194	0.168	0
2003-2004	3	72	1	3	1	2	1	3	2	31.5	26.35	0	1	1	0	2	106.08	14.9	30.08140936	1	2	2	60.05014657	0	0	0	192	0.191904762	0
2003-2004	3	54	1	1	1	3	3	3	3	141.75	29.3	0	1	1	0	2	97.24	1.2	47.70060923	1	2	2	75.70315316	0	0	0	186	0.153902439	0
2003-2004	3	26	2	5	1	1	3	1	2	51.5	28.64	0	1	0	0	0	44.2	8.2	57.26846758	1	2	1	134.0044056	0	0	0	192	0.0625	0
2003-2004	3	54	1	1	1	2	3	3	3	9.917	45.98	0	1	1	0	2	79.56	9.2	878.125	1	3	1	96.48916129	1	1	0	12	0.31575	0
2003-2004	3	78	1	1	1	2	3	2	2	7	22.58	1	1	0	0	2	106.08	1.9	53.30761719	1	2	3	57.57176748	1	1	0	96	0.166585366	0
2003-2004	3	53	1	2	1	1	2	3	3	7.875	26.87	0	1	1	0	2	159.12	17.4	23.81314344	1	1	3	48.59062776	1	1	0	69	0.109756098	0
2003-2004	3	33	2	1	1	3	3	1	1	31.5	44.46	0	1	0	0	0	70.72	4.2	42.28571429	1	2	1	97.17967192	0	0	0	183	0.12	0
2003-2004	3	66	1	1	1	2	2	2	3	472.5	28.77	0	1	1	0	2	88.4	3.1	50.38812987	1	2	2	78.08160058	1	0	0	172	0.170731707	1
2003-2004	3	70	1	3	1	2	1	3	2	126	27.52	1	1	1	0	2	106.08	1.4	2307.989092	1	3	2	60.89975911	0	0	0	190	0.2125	1
2003-2004	3	73	2	1	2	2	3	1	2	70.875	44.68	0	1	1	0	2	114.92	2.6	6.213183614	1	1	4	40.79656988	0	0	0	198	0.089268293	0
2003-2004	3	80	2	1	2	2	2	2	2	102.375	22.57	1	1	1	0	2	79.56	1.7	34.72727273	1	2	2	60.58243265	1	1	0	84	0.260512821	0
2003-2004	3	85	1	1	1	3	2	1	2	110.25	21.31	0	0	1	0	2	106.08	0.7	13.39867433	1	1	3	54.8093059	1	1	0	115	0.107142857	1
2003-2004	3	83	2	1	2	3	3	1	3	245	30.14	0	1	1	0	2	61.88	0.9	38.48748714	1	2	2	80.38039151	1	1	0	81	0.097560976	0
2003-2004	3	67	1	1	1	3	3	1	3	133.875	28.99	1	1	1	1	2	114.92	0.8	6.861784704	1	1	3	56.45994397	1	0	1	94	0.227560976	0
2003-2004	3	69	2	3	2	3	2	2	3	661.5	29.83	0	1	1	0	2	88.4	0.7	2.499908776	1	1	3	57.62144813	1	0	1	85	0.206341463	0
2003-2004	3	85	1	3	1	1	1	3	2	78.75	26.38	0	1	1	0	2	106.08	7.7	28.22370229	1	1	3	54.8093059	1	1	0	175	0.1205	0
2003-2004	3	54	2	1	1	3	3	1	3	227.5	25.85	0	1	0	0	0	70.72	1.3	38.8529433	1	2	2	83.85127042	0	0	0	186	0.06	0
2003-2004	3	46	1	4	2	2	3	1	3	63	26.89	0	1	1	1	2	132.6	7.9	31.25252525	1	2	3	55.03885686	0	0	0	201	0.217391304	0
2003-2004	3	33	1	2	1	2	1	1	3	31.5	56.11	0	1	0	0	2	79.56	19.4	39.8580652	1	2	1	129.2744816	0	0	0	182	0.074074074	0
2003-2004	3	28	2	3	1	1	2	1	3	31.5	21.51	0	0	0	0	0	53.04	1.4	108.5948276	1	2	1	124.4419889	0	0	0	184	0.12	0
2003-2004	3	29	1	1	1	2	3	1	3	63	24.64	0	1	0	0	2	97.24	1.4	226.0145164	1	2	1	90.23660692	0	0	0	197	0.08	0
2003-2004	3	32	2	2	1	3	3	1	3	63	34.44	0	1	1	0	0	106.08	10.1	1795.048679	1	3	2	69.09990397	0	0	0	181	0.06	0
2003-2004	3	66	1	1	2	3	3	2	3	472.5	29.28	0	1	0	0	2	114.92	1.5	5.989778926	1	1	3	56.85794962	0	0	0	186	0.085365854	0
2003-2004	3	79	1	1	1	2	2	2	3	97.688	21.86	1	1	1	0	2	114.92	0.4	14.65798853	1	1	3	51.89570602	1	0	1	117	0.207317073	0
2003-2004	3	80	1	3	1	3	1	2	3	23.625	24.2	0	1	1	0	2	70.72	2.8	49.87667264	1	2	2	84.36895676	1	0	0	123	0.10825	0
2003-2004	3	36	1	2	2	1	2	3	3	651	21.26	0	0	0	0	2	106.08	1.4	39.25583135	1	2	2	89.39425671	0	0	0	186	0.037037037	0
2003-2004	3	65	2	1	2	2	1	2	1	94.5	24.33	1	1	1	1	2	97.24	6.3	85.02819237	1	2	3	52.81331379	1	0	0	134	0.160714286	0
2003-2004	3	64	1	1	1	2	3	2	3	945	32.58	0	1	1	0	2	106.08	0.3	39.28888889	1	2	2	63.52140329	1	0	0	36	0.077073171	0
2003-2004	3	53	1	5	1	3	2	3	3	136.5	42.52	0	1	1	1	2	79.56	7.5	91.52049277	1	2	1	97.16934672	1	0	0	105	0.211538462	0
2003-2004	3	85	2	1	2	1	2	1	1	70.875	19.94	0	1	1	0	2	97.24	0.5	12.25202277	1	1	3	45.89109159	1	0	0	69	0.054	0
2003-2004	3	51	1	3	2	1	1	3	3	425.25	32.31	1	1	1	1	2	88.4	3.1	310.6787834	1	3	2	86.7580895	1	1	0	75	0.409230769	0
2003-2004	3	81	1	1	1	2	1	1	1	204.75	26.1	0	1	0	0	2	106.08	0.5	2.473178445	1	1	3	56.37120367	1	0	1	38	0.142195122	0
2003-2004	3	67	1	1	1	2	3	2	3	77.25	31.16	0	1	0	0	2	106.08	1.8	60.12681564	1	2	2	62.19676968	0	0	0	185	0.202926829	0
2003-2004	3	79	2	2	2	3	3	2	3	35.438	31.78	0	1	1	0	2	79.56	1.1	40.25	1	2	2	70.33039485	1	1	0	140	0.221219512	0
2003-2004	3	69	2	1	2	1	2	1	2	15.75	24.95	0	1	1	0	2	88.4	0.1	4.706038929	1	1	3	57.62144813	1	1	0	31	0.496904762	0
2003-2004	3	85	2	1	2	1	1	1	1	3307.5	25.33	0	0	1	0	2	70.72	5.6	44.41427942	1	2	2	67.44291769	1	1	0	93	0.05952381	0
2003-2004	3	61	1	1	2	1	3	3	2	126	24.32	1	1	1	0	2	88.4	1.7	65.78571429	1	2	2	80.87279724	0	0	0	203	0.109756098	0
2003-2004	3	75	1	1	1	3	3	2	2	614.25	28.99	1	1	1	0	2	106.08	5.1	28.80363949	1	1	3	58.79790027	1	1	0	155	0.203170732	0
2003-2004	3	33	2	1	1	1	3	3	3	204.167	28.99	0	1	0	0	0	70.72	3.6	170.4857143	1	2	1	97.17967192	0	0	0	184	0.259615385	0
2003-2004	3	70	1	1	1	1	3	1	1	126	32.61	1	1	1	0	2	123.76	15.5	5.918503982	1	1	3	50.54484931	1	1	0	34	0.324473684	0
2003-2004	3	58	1	1	1	2	3	3	2	204.75	33.77	0	1	1	1	2	123.76	2.2	8.979799146	1	1	3	54.99027913	0	0	0	184	0.364615385	1
2003-2004	3	83	2	1	2	1	1	1	1	31.5	18.65	1	1	0	0	2	88.4	1.3	67.51298527	1	2	3	52.22442266	1	1	0	100	0.19	0
2003-2004	3	57	1	1	1	2	3	1	3	31.5	39.36	0	1	1	1	2	79.56	1.3	74.48686203	1	2	1	94.47703971	0	0	0	193	0.222926829	0
2003-2004	3	53	1	1	1	3	2	1	3	283.5	39	0	1	1	1	2	79.56	5.7	65.35714286	1	2	1	97.16934672	1	1	0	118	0.173076923	0
2003-2004	3	66	1	1	1	3	3	2	2	945	29.64	0	1	1	1	2	123.76	1.6	46.50696611	1	2	3	51.9852231	1	0	0	199	0.146341463	0
2003-2004	3	82	2	1	2	2	1	2	2	189	21.79	0	1	0	0	2	79.56	1.7	6.044572007	1	1	3	59.73724713	1	0	0	113	0.166486486	1
2003-2004	3	81	2	5	2	1	1	1	1	105	24.04	0	1	1	0	2	53.04	0.3	62.73157353	1	2	2	85.75848772	0	0	0	190	0.265675676	0
2003-2004	3	81	2	1	1	2	3	1	1	30	24.05	0	1	1	1	2	70.72	1.2	67.11026305	1	2	2	69.36483481	1	1	0	106	0.097560976	1
2003-2004	3	84	2	1	2	3	1	1	3	28	21.58	1	0	1	0	2	88.4	1	5.453984576	1	1	3	51.8588517	1	1	0	139	0.262	1
2003-2004	3	20	2	1	2	1	3	3	3	38.5	19.55	0	0	0	0	0	79.56	4.5	71.36079077	1	2	1	92.34040999	0	0	0	190	0.08	0
2003-2004	3	62	1	1	1	2	2	1	1	189	44.54	0	1	1	1	2	114.92	0.8	8.8	1	1	3	58.47822748	0	0	0	183	0.317027027	0
2003-2004	3	60	2	3	1	2	1	1	1	15.75	29.36	0	1	1	1	2	61.88	2.5	3217.180328	1	3	1	94.47510904	1	0	0	122	0.24925	0
2003-2004	3	22	2	3	1	1	2	1	1	210	21.39	0	1	0	0	0	53.04	0.7	59.93100128	1	2	1	129.7990317	0	0	0	190	0.08	0
2003-2004	3	79	1	1	1	1	1	1	2	472.5	25.26	0	0	1	0	2	123.76	0.8	100.0039009	1	2	3	47.4482438	1	1	0	151	0.186585366	1
2003-2004	3	85	2	1	2	2	3	2	3	47.25	31.57	0	1	1	0	2	97.24	18.1	8.162511542	1	1	3	45.89109159	0	0	0	193	0.087142857	0
2003-2004	3	78	1	1	1	3	2	1	3	47.25	28.06	1	1	1	0	2	123.76	0.4	6.808182912	1	1	3	47.78272286	0	0	0	200	0.188333333	0
2003-2004	3	30	2	3	1	2	3	1	3	60	27.93	0	0	0	0	0	61.88	6.6	30.62644355	1	2	1	116.6379685	0	0	0	194	0.0625	0
2003-2004	3	75	1	1	1	2	2	1	3	1071	38.84	0	1	1	0	2	106.08	1.9	4.047401023	1	1	3	58.79790027	1	1	0	120	0.101219512	0
2003-2004	3	71	2	1	1	2	2	2	3	597	25.01	0	1	0	0	2	123.76	1.8	6.723963074	1	1	4	37.82804269	1	0	0	166	0.174146341	1
2003-2004	3	25	2	1	2	2	3	3	3	118.125	18.91	0	0	0	0	0	61.88	46.8	44.11764706	1	2	1	120.8074464	0	0	0	181	0.111111111	0
2003-2004	3	49	2	1	1	3	3	2	2	189	28.54	0	1	1	0	0	97.24	1.3	3.636612959	1	1	3	59.09564027	0	0	0	197	0.086538462	0
2003-2004	3	66	2	2	2	2	3	1	2	31.5	35.84	0	1	1	0	2	114.92	55.6	6.52173913	1	1	3	49.39972214	1	1	0	136	0.213414634	0
2003-2004	3	75	2	1	2	1	1	2	3	31.5	31.43	1	1	1	0	2	70.72	3.4	95.7821892	1	2	2	72.35088792	0	0	0	199	0.24525	0
2003-2004	3	51	1	4	1	2	1	1	3	210	26.69	0	1	1	0	2	97.24	4.2	146.0231878	1	2	2	77.31543852	0	0	0	197	0.179487179	0
2003-2004	3	84	2	1	2	2	3	2	1	756	23.92	0	1	1	0	2	88.4	0.9	7.2	1	1	3	51.8588517	1	0	0	183	0.23097561	0
2003-2004	3	51	2	3	1	2	1	1	3	63	39.69	0	1	1	1	0	79.56	6.8	31.27096427	1	2	2	74.27086839	0	0	0	183	0.37225	0
2003-2004	3	82	1	1	2	1	1	1	2	126	24.08	1	1	0	0	2	212.16	13.5	126.8613878	1	2	5	24.21370751	1	0	0	92	0.19097561	0
2003-2004	3	84	1	1	2	3	1	2	2	9.333	33.31	0	1	1	1	2	150.28	0.9	3.714285714	1	1	4	36.22617112	1	1	0	3	0.482307692	1
2003-2004	3	72	2	3	2	1	1	2	3	189	42.56	0	1	1	0	2	70.72	8.8	45.10874412	1	2	2	73.89177853	0	0	0	187	0.122380952	0
2003-2004	3	53	1	2	2	2	3	3	3	15.75	30.84	0	1	1	1	2	106.08	2.5	179.7522219	1	2	2	79.33171483	0	0	0	194	0.192307692	0
2003-2004	3	85	2	1	2	2	2	1	3	94.5	33.51	0	1	1	0	2	79.56	9	25.82002364	1	1	3	58.49152583	1	0	0	67	0.49075	0
2003-2004	3	82	1	1	2	3	2	2	3	2310	28.25	0	1	1	0	2	132.6	0.9	286.5259952	1	2	4	42.74077089	1	1	0	83	0.128205128	1
2003-2004	3	42	2	3	1	2	3	1	3	70.875	28.58	0	1	1	0	0	70.72	2.2	304.7454888	1	3	1	91.22600678	0	0	0	184	0.259615385	0
2003-2004	3	59	1	2	1	3	3	1	2	439.5	39.16	0	1	1	1	2	79.56	8.8	48.03959596	1	2	1	107.6944359	0	0	0	186	0.18	0
2003-2004	3	50	2	2	2	2	2	1	3	462	35.62	0	1	1	0	0	53.04	6.5	30.56835687	1	2	1	122.9124871	0	0	0	200	0.153846154	0
2003-2004	3	67	1	2	1	1	1	2	2	235.375	21.44	1	1	1	1	2	70.72	1.6	89.51286262	1	2	1	106.8589593	1	1	0	199	0.2495	0
2003-2004	3	72	1	3	1	1	1	2	3	118.125	26.77	0	0	1	1	2	61.88	20.7	185.9423647	1	2	1	94.28082654	0	0	0	191	0.344390244	0
2003-2004	3	82	1	1	1	2	3	2	2	803.25	23.42	1	1	1	1	2	97.24	8.2	33.93278418	1	2	2	62.18604357	1	0	0	42	0.296585366	1
2003-2004	3	82	1	1	1	2	2	2	3	472.5	22.75	0	0	1	0	2	132.6	1	27.25284974	1	1	4	42.74077089	1	0	0	51	0.134146341	0
2003-2004	3	85	2	1	2	2	1	1	1	126	23.37	0	1	1	0	2	212.16	0.5	446.6666667	1	3	5	17.86885618	1	0	0	26	0.347	0
2003-2004	3	38	1	3	1	3	3	1	3	94.5	38.29	0	1	1	0	2	88.4	1.8	72.84357542	1	2	1	95.0538582	0	0	0	193	0.12	0
2003-2004	3	78	1	1	2	3	2	3	2	126	24.8	0	1	0	0	2	88.4	1.8	44.81731844	1	2	2	71.76946176	0	0	0	186	0.073170732	0
2003-2004	3	77	1	3	2	2	1	1	3	472.5	26.11	0	1	1	1	2	132.6	3.1	1051.917144	1	3	4	44.26863271	1	0	0	40	0.142857143	0
2003-2004	3	52	1	1	1	3	2	3	3	63	33.55	0	1	1	0	2	70.72	5.3	714.8442144	1	3	1	102.7078696	0	0	0	193	0.211538462	0
2003-2004	3	20	1	1	1	1	2	3	3	31.5	19.16	0	0	0	0	2	70.72	0.6	34.97142857	1	2	1	128.5960916	0	0	0	203	0.119534884	0
2003-2004	3	25	1	5	2	2	2	3	3	31.5	33.94	0	1	1	0	2	97.24	9	76.77144859	1	2	1	92.80807454	0	0	0	200	0.019230769	0
2003-2004	3	70	2	3	1	1	1	2	2	141.75	42.84	1	1	0	0	2	70.72	34.5	57.40091083	1	2	2	74.93722779	1	0	0	168	0.173902439	0
2003-2004	3	62	1	1	2	3	2	3	2	141.75	24.66	0	1	0	0	2	282.88	3.6	1839.820028	1	3	5	19.68001339	1	0	0	106	0.109756098	0
2003-2004	3	77	1	1	1	2	3	2	3	126	26.54	1	1	1	0	2	106.08	0.5	3.432719905	1	1	3	57.97761076	1	0	0	121	0.132307692	0
2003-2004	3	77	1	1	1	2	3	1	1	94.5	29.94	0	1	0	1	2	106.08	1.9	17.59732053	1	1	3	57.97761076	1	1	0	128	0.255853659	1
2003-2004	3	53	2	3	2	1	1	1	1	63	27.39	0	1	1	1	0	53.04	3.3	31.4	1	2	1	104.3994369	0	0	0	192	0.3	0
2003-2004	3	43	1	3	2	1	1	3	1	70	26.83	0	1	1	0	2	97.24	5.4	41.37442922	1	2	2	81.78473212	1	0	0	90	0.134146341	0
2003-2004	3	41	2	3	1	3	3	1	3	94.5	39.06	0	1	0	1	0	53.04	27.2	35.87878788	1	2	1	113.5813887	0	0	0	192	0.153846154	0
2003-2004	3	85	2	1	2	2	3	2	3	15	27.34	0	1	1	0	2	97.24	4.2	10.6067878	1	1	3	45.89109159	1	0	0	100	0.1975	0
2003-2004	3	46	2	2	2	3	3	1	3	126	40.36	0	0	1	0	0	114.92	11.6	12.06656694	1	1	3	56.85118693	0	0	0	187	0.162195122	0
2003-2004	3	80	1	5	1	1	1	1	2	252	30.53	1	1	1	0	2	212.16	2	158.2727273	1	2	5	24.55629234	1	1	0	8	0.379230769	0
2003-2004	3	68	2	1	1	3	2	1	2	23.625	27.02	1	1	1	0	2	106.08	5.8	5.24375776	1	1	3	46.54840386	1	0	0	123	0.146341463	0
2003-2004	3	81	1	1	1	2	3	2	2	93	32.58	1	0	0	0	2	123.76	4.8	7.057884232	1	1	3	46.78629335	1	1	0	158	0.056829268	0
2003-2004	3	71	1	1	2	1	1	3	3	47.25	20.77	1	0	0	0	2	70.72	137	36.36612959	1	2	2	89.87511158	1	1	0	12	0.32047619	0
2003-2004	3	73	1	1	1	3	3	1	3	77	29.78	0	0	0	0	2	114.92	1.9	3	1	1	3	54.12973909	0	0	0	187	0.099047619	1
2003-2004	3	85	1	1	1	2	1	1	3	141.75	23.86	0	1	1	0	2	132.6	1.6	6.628255722	1	1	4	41.84948293	1	1	0	67	0.266410256	0
2003-2004	3	82	2	1	2	1	2	2	2	35.75	33.11	0	1	1	0	2	88.4	13.5	50.09090909	1	2	3	52.59257066	1	1	0	70	0.25952381	0
2003-2004	3	81	1	1	2	2	3	1	2	126	23.65	0	1	1	1	2	159.12	0.8	33.37384899	1	2	4	34.52732844	1	0	0	139	0.231707317	1
2003-2004	3	49	2	2	2	2	3	1	3	47.25	38.9	0	1	1	1	0	61.88	17.3	112.2284916	1	2	1	117.6579465	0	0	0	180	0.26	0
2003-2004	3	84	1	1	1	2	1	2	2	882	24.07	1	1	0	0	2	114.92	8.8	6.046829782	1	1	3	50.10460783	1	0	0	111	0.197073171	1
2003-2004	3	83	2	1	2	3	3	1	3	472.5	23.98	0	1	1	0	2	88.4	0.8	6.285714286	1	1	3	52.22442266	1	0	0	121	0.1	1
2003-2004	3	57	2	1	1	3	3	1	3	472.5	44.12	0	0	1	0	0	97.24	6.1	74.99880507	1	2	3	55.8662384	0	0	0	201	0.185714286	0
2003-2004	3	71	1	1	2	2	3	1	3	472.5	24	1	1	1	1	2	114.92	0.4	7.18699187	1	1	3	54.89558743	1	1	0	65	0.207317073	0
2003-2004	3	65	1	3	1	3	2	1	3	63	30.55	0	1	1	0	2	123.76	3.8	8.965517241	1	1	3	52.35168489	0	0	0	198	0.073170732	0
2003-2004	3	84	2	1	1	3	3	2	3	204.75	27.52	1	1	1	0	2	123.76	7.1	4.717182497	1	1	4	34.52662286	1	0	1	37	0.357073171	1
2003-2004	3	44	1	1	2	3	3	1	3	485.25	32	0	1	0	1	2	97.24	2.9	36.50760874	1	2	2	81.21223899	0	0	0	202	0.12	0
2003-2004	3	75	1	1	1	3	3	2	3	141.75	32.23	1	1	1	1	2	97.24	10.4	45.13237542	1	2	2	65.32030251	1	0	1	104	0.294102564	0
2003-2004	3	64	2	1	2	1	1	2	2	63	41.22	0	1	1	0	2	70.72	45.7	36.76002933	1	2	2	78.16316415	0	0	0	203	0.190487805	0
2003-2004	3	69	2	2	2	1	1	2	3	78.75	48.73	0	1	1	0	2	61.88	3.8	36.734319	1	2	1	102.2365614	0	0	0	198	0.39804878	0
2003-2004	3	81	1	1	1	2	3	1	1	135	28.22	0	1	0	0	2	106.08	0.8	4.203761078	1	1	3	56.37120367	1	0	1	83	0.11452381	0
2003-2004	3	63	1	1	1	2	3	2	3	283.5	39.55	1	1	1	1	2	70.72	2.8	73.5	1	2	1	95.07042921	1	0	0	107	0.285897436	0
2003-2004	3	83	2	1	2	1	3	1	1	18.667	19.45	0	1	1	0	2	79.56	6.5	35.35069718	1	2	3	59.3190864	1	1	0	88	0.104	0
2003-2004	3	60	1	3	1	2	1	3	3	94.5	21.79	1	0	1	0	2	70.72	0.7	192.0807754	1	2	1	97.09518848	1	0	0	159	0.23	0
2003-2004	3	44	1	3	2	2	1	2	2	126	35.57	0	1	1	1	2	79.56	1.2	30.54300123	1	2	1	103.5108909	0	0	0	193	0.2	0
2003-2004	3	52	2	3	1	2	3	1	1	185.25	29.56	0	1	1	1	0	61.88	12.8	871.0180591	1	3	1	99.93633396	0	0	0	182	0.283846154	0
2003-2004	3	85	1	1	1	3	3	2	3	51.917	24.74	0	0	1	0	2	106.08	1.7	6.23696793	1	1	3	54.8093059	1	0	0	103	0.150714286	1
2003-2004	3	82	2	1	2	1	1	1	1	7.875	22.13	0	1	1	0	2	97.24	1.7	11.32390617	1	1	3	46.86845557	1	0	0	85	0.190238095	0
2003-2004	3	63	1	3	1	2	3	3	3	118.125	22.28	1	1	1	1	2	79.56	1	334.8714433	1	3	1	90.57779995	1	1	0	91	0.179487179	0
2003-2004	3	85	2	1	2	2	3	1	3	472.5	24.39	0	1	1	0	2	70.72	2.6	46.48364415	1	2	2	67.44291769	1	0	0	168	0.081219512	0
2003-2004	3	76	1	1	1	2	3	2	2	330.75	26.18	0	0	1	0	2	141.44	22.5	4.187953205	1	1	4	41.23444307	1	0	0	93	0.311190476	1
2003-2004	3	75	1	1	1	2	3	1	3	1228.5	31.04	0	1	1	1	2	123.76	3.2	5.9375	1	1	3	48.8003738	1	1	0	169	0.162619048	0
2003-2004	3	44	2	1	1	3	3	2	3	204.75	29.04	0	1	1	0	0	53.04	1.1	182.8571429	1	2	1	111.212837	0	0	0	191	0.162439024	0
2003-2004	3	78	1	3	1	1	1	2	3	21	25.9	1	1	1	0	2	79.56	4.5	90.15384615	1	2	2	81.51931005	1	1	0	71	0.348333333	0
2003-2004	3	67	2	1	1	3	2	2	2	63	29.21	0	0	1	0	2	97.24	8.1	5.360699708	1	1	3	52.07651525	0	0	0	181	0.149487179	0
2003-2004	3	69	1	1	1	2	2	2	2	126	23.24	0	1	0	1	2	106.08	0.2	31.07774204	1	2	2	61.32906255	1	0	0	110	0.036585366	0
2003-2004	3	57	2	5	2	1	3	3	3	94.5	24.09	0	1	1	0	0	79.56	19.7	35.31061453	1	2	2	71.20557418	0	0	0	182	0.1	0
2003-2004	3	74	1	1	1	3	1	2	3	31.5	30.23	1	0	0	0	2	88.4	1	60.99486521	1	2	2	73.81467216	1	0	0	140	0.14975	0
2003-2004	3	85	1	1	2	1	1	1	2	63	23.74	1	1	1	0	2	221	8.1	57.49819324	1	2	5	22.56705868	1	0	0	16	0.275789474	0
2003-2004	3	62	2	1	1	3	2	2	1	94.5	23.42	1	1	1	0	2	88.4	16.4	243.3549246	1	2	2	60.52564541	0	0	0	182	0.204047619	0
2003-2004	3	60	1	1	1	2	2	3	2	252	25.66	1	1	1	0	2	114.92	3	2.803679036	1	1	3	59.3055999	0	0	0	199	0.214285714	0
2003-2004	3	22	2	1	2	3	3	1	3	189	19.3	0	0	0	0	0	61.88	2.1	68.29079873	1	2	1	123.3803389	0	0	0	188	0.037037037	0
2003-2004	3	60	1	3	1	3	3	1	3	94.5	29.86	0	1	1	1	2	88.4	3.3	69.46474128	1	2	2	81.44289752	0	0	0	185	0.05952381	0
2003-2004	3	37	1	3	1	2	1	1	3	204.75	38.9	0	1	1	0	2	79.56	4.5	55.26689086	1	2	1	108.7279768	0	0	0	198	0.067307692	0
2003-2004	3	76	1	1	1	1	2	1	2	378	29.79	1	1	0	0	2	88.4	0.7	58.32260106	1	2	2	72.78488367	1	1	0	167	0.105609756	0
2003-2004	3	29	2	3	1	2	2	3	3	39.375	44.71	0	1	1	1	0	44.2	12.2	61.00664176	1	2	1	131.2099658	0	0	0	189	0.277777778	0
2003-2004	3	71	1	1	1	3	2	1	1	945	24.47	1	1	1	1	2	123.76	0.6	92.37533611	1	2	3	50.19103536	1	1	0	120	0.134146341	0
2003-2004	3	78	1	1	1	3	1	2	3	945	29.22	0	0	1	0	2	106.08	1.3	9.014997001	1	1	3	57.57176748	1	0	0	70	0.21175	0
2003-2004	3	41	1	2	2	3	3	3	3	35	27.08	0	1	0	1	2	97.24	7.2	122.0861348	1	2	1	95.8831361	0	0	0	199	0.14	0
2003-2004	3	81	2	1	2	2	1	2	3	267.75	26.85	0	1	1	0	2	106.08	3.9	7.657579618	1	1	4	42.48591972	1	0	0	140	0.097142857	0
2003-2004	3	82	2	1	2	3	1	2	3	18.667	18.78	0	1	1	0	2	114.92	1.2	216.9189819	1	2	4	38.29718795	1	1	0	184	0.186585366	1
2003-2004	3	56	2	2	2	3	3	1	3	945	26.35	0	1	0	0	0	70.72	1.5	95.93071757	1	2	1	95.31335128	0	0	0	181	0.14	0
2003-2004	3	64	2	1	1	2	3	1	3	94.5	41.56	0	1	1	0	2	88.4	12.6	5.534102142	1	1	3	59.68125213	0	0	0	199	0.172142857	0
2003-2004	3	61	1	2	1	2	3	3	3	402	33.94	0	1	1	1	2	97.24	3.9	45.875	1	2	2	83.31576766	0	0	0	199	0.073170732	0
2003-2004	3	43	2	1	2	1	3	1	3	63	33.43	0	1	1	0	0	70.72	2.9	44.90859879	1	2	1	90.58742474	0	0	0	199	0.2	1
2003-2004	3	78	2	1	2	2	2	1	3	15.75	29.48	1	1	0	0	2	88.4	2.6	6.464351005	1	1	3	54.09129825	1	1	0	148	0.176585366	1
2003-2004	3	74	1	1	2	3	3	1	3	47.25	34.1	0	1	0	0	2	106.08	3.4	6.34986451	1	1	3	59.21238698	1	0	1	62	0.047619048	0
2003-2004	3	62	1	1	1	3	3	3	3	378	29.76	1	1	1	1	2	70.72	3.8	86.5	1	2	1	95.7406135	1	1	0	103	0.146341463	0
2003-2004	3	82	1	1	2	2	2	3	3	101.5	22.64	0	0	0	0	2	106.08	2	4.981632994	1	1	3	55.97660524	1	0	0	49	0.073170732	0
2003-2004	3	47	2	2	2	1	3	1	1	7.875	43.21	0	1	1	0	0	79.56	25.1	30.26955358	1	2	2	88.05765255	0	0	0	201	0.24	0
2003-2004	3	83	1	1	2	2	2	2	3	126	25.53	1	1	1	1	2	114.92	1.6	307.282011	1	3	3	50.45781252	1	1	0	60	0.25775	1
2003-2004	3	75	1	2	1	2	1	1	2	236.25	24.95	0	1	0	0	2	123.76	1	3.092059239	1	1	3	56.41461652	0	0	0	201	0.032439024	0
2003-2004	3	65	2	1	1	2	2	1	3	63	28.27	0	1	1	0	2	88.4	7.6	5.91412237	1	1	3	59.26348336	0	0	0	180	0.110952381	0
2003-2004	3	85	2	1	2	2	1	1	3	30	25.75	1	1	1	0	2	106.08	1.2	6.909090909	1	1	4	41.30874664	1	1	0	122	0.36	0
2003-2004	3	56	1	1	1	2	3	2	3	75	30.16	0	0	1	1	2	79.56	0.2	101.1538462	1	2	1	95.143041	1	0	1	153	0.086538462	0
2003-2004	3	60	1	2	1	2	3	3	2	283.5	32.33	0	0	0	1	2	106.08	8.6	52.51901141	1	2	2	75.5251474	1	0	0	38	0.355952381	0
2003-2004	3	66	1	1	1	3	3	1	1	409.5	32.36	0	0	0	0	2	132.6	8	25.18206589	1	1	3	47.82493353	1	1	0	140	0.097560976	0
2003-2004	3	77	2	3	2	1	1	2	2	236.25	21.44	0	1	1	0	2	229.84	16.6	208.1680711	1	2	5	17.15834433	1	0	0	58	0.146341463	0
2003-2004	3	50	2	1	1	2	2	1	3	661.5	24.61	0	0	0	0	0	106.08	1.5	3.333201032	1	1	3	52.82242325	0	0	0	183	0.08	0
2003-2004	3	51	1	2	1	3	3	2	3	31.5	27.31	0	0	1	0	2	123.76	3	297.2222222	1	2	2	66.77435112	1	1	0	122	0.14	0
2003-2004	3	83	2	1	1	1	3	2	3	30	19.2	1	0	1	0	2	97.24	2.4	7.066666667	1	1	3	46.54037639	1	0	1	25	0.207317073	1
2003-2004	3	42	2	2	2	1	2	1	1	15.75	29.58	0	1	0	0	0	44.2	1.8	31.83354089	1	2	1	138.0551616	0	0	0	182	0.14	0
2003-2004	3	74	2	1	1	3	3	2	3	34.125	27.25	1	1	1	0	2	88.4	2.4	8.943519477	1	1	3	55.632735	0	0	0	199	0.172619048	0
2003-2004	3	79	1	2	1	3	3	1	2	567	26.06	0	0	1	0	2	88.4	0.7	107.7134103	1	2	2	82.38676107	1	0	0	57	0.202142857	0
2003-2004	3	76	1	1	1	1	1	2	2	47.25	24.06	1	1	1	1	2	88.4	2.7	108.8	1	2	2	72.78488367	1	0	0	88	0.337837838	0
2003-2004	3	50	2	5	1	3	3	1	2	73.5	25.27	0	1	0	0	0	61.88	5.4	33.95993401	1	2	1	101.3502716	0	0	0	195	0.18	0
2003-2004	3	54	1	2	2	1	1	2	3	236.25	26.26	0	1	1	0	2	176.8	18.2	662.8790367	1	3	4	42.4796522	1	1	0	167	0.320487805	0
2003-2004	3	81	2	1	2	2	1	1	2	39.375	20.81	0	0	0	0	2	106.08	1.8	9.402667567	1	1	4	42.48591972	1	0	0	120	0.119047619	0
2003-2004	3	73	2	3	1	2	1	1	2	328.125	26.26	0	1	1	0	2	53.04	2.3	39.15928369	1	2	1	90.71583994	0	0	0	186	0.224047619	0
2003-2004	3	68	1	1	1	2	1	2	2	126	27.41	1	1	1	0	2	114.92	1.2	6.367856571	1	1	3	56.06472436	0	0	0	191	0.19047619	1
2003-2004	3	43	1	1	1	1	2	3	3	351.75	18.91	0	1	0	0	2	88.4	0.7	36.59856446	1	2	1	91.77322466	1	1	0	142	0.2	0
2003-2004	3	59	2	3	1	2	1	1	1	102.375	42.44	0	1	1	1	0	61.88	36	469.4555215	1	3	1	95.14109671	1	0	0	58	0.211538462	0
2003-2004	3	43	1	3	2	2	3	1	1	63	41.23	0	1	0	0	2	97.24	22.8	58.83983998	1	2	2	81.78473212	0	0	0	192	0.04	0
2003-2004	3	66	2	1	2	2	2	1	1	1627.5	27.8	1	1	1	0	2	88.4	1	4.16644223	1	1	3	58.84863898	0	0	0	202	0.273809524	0
2003-2004	3	74	2	1	2	2	2	1	1	470.25	28.53	0	1	1	1	2	106.08	0.5	15.62018	1	1	4	44.62726633	0	0	0	203	0.158292683	0
2003-2004	3	61	1	3	2	2	2	3	3	126	35.14	0	0	1	0	2	70.72	1.8	41.55064361	1	2	1	96.41552216	1	0	1	164	0.15452381	0
2003-2004	3	26	2	3	1	3	3	3	3	102.375	32.34	0	0	0	0	0	53.04	41	156.4951748	1	2	1	126.202642	0	0	0	190	0.080357143	0
2003-2004	3	41	2	2	1	1	3	3	2	90	30.3	0	1	0	0	0	79.56	3.3	145.5170413	1	2	1	91.84840371	0	0	0	197	0.13804878	0
2003-2004	3	81	1	1	1	2	3	2	3	1323	27.69	1	1	1	0	2	123.76	3.1	13.01942369	1	1	3	46.78629335	1	1	0	123	0.290512821	0
2003-2004	3	83	1	1	1	3	3	2	3	157.5	26.49	0	1	1	0	2	106.08	2.2	5.833333333	1	1	3	55.58476901	1	0	0	110	0.1125	1
2003-2004	3	58	2	3	2	3	1	1	1	89.25	31.41	1	1	1	0	0	97.24	2.3	90.10412097	1	2	3	55.47517474	1	0	0	75	0.221666667	0
2003-2004	3	65	1	3	2	1	1	3	2	624.75	28.65	1	1	1	1	2	79.56	5.1	590.1005567	1	3	2	89.31414906	1	1	0	29	0.46825	0
2003-2004	3	61	1	1	1	3	3	3	3	252	31.24	0	1	1	1	2	70.72	4.3	40	1	2	1	96.41552216	0	0	0	197	0.117804878	0
2003-2004	3	46	2	1	2	3	3	3	3	31.5	38.72	0	1	0	0	0	79.56	4.2	342.9192802	1	3	2	76.92584214	0	0	0	201	0.04575
2003-2004	3	65	1	3	1	3	3	2	3	63	29.81	1	1	1	0	2	106.08	1.2	38.38803065	1	2	2	63.07675347	0	0	0	182	0.12195122	0
2003-2004	3	39	2	1	1	2	2	3	3	189	24.49	0	1	0	0	0	70.72	27.6	34.52194991	1	2	1	93.1688896	0	0	0	181	0.06547619	0
2003-2004	3	81	2	1	1	2	2	1	1	41.125	22.59	0	1	0	0	2	61.88	0.7	35.6781491	1	2	2	81.51764417	1	1	0	70	0.064878049	0
2003-2004	3	73	2	3	1	1	1	2	2	47.25	26.64	1	1	1	0	2	88.4	3	125.14838	1	2	3	56.02490937	1	0	0	130	0.306666667	0
2003-2004	3	60	2	2	2	1	2	1	2	38.5	30.84	1	1	1	0	2	123.76	26	230.934802	1	2	3	47.11050211	0	0	0	193	0.1	0
2003-2004	3	32	1	1	1	3	3	1	3	491.75	28.1	0	0	0	0	2	106.08	1.3	49.19685727	1	2	2	79.53240803	0	0	0	181	0.04	0
2003-2004	3	69	1	1	1	3	2	2	2	31.5	22.16	0	1	1	0	2	61.88	1.4	468.1143935	1	3	1	96.28876928	0	0	0	197	0.121707317	0
2003-2004	3	70	1	1	1	2	2	2	3	47.25	29.67	0	1	1	0	2	114.92	3.2	2.307424594	1	1	3	55.28256539	1	1	0	176	0.105609756	0
2003-2004	3	52	2	2	2	3	3	2	3	150	50.85	0	1	1	1	0	70.72	2.2	1883.536518	1	3	1	98.02949061	0	0	0	199	0.192307692	0
2003-2004	3	81	2	1	2	3	3	2	2	140	22.04	0	1	1	0	2	106.08	254	25.32395317	1	1	4	42.48591972	1	1	0	98	0.227560976	0
2003-2004	3	60	1	2	1	2	1	3	3	189	26.32	0	0	1	0	2	88.4	7.1	64.82011918	1	2	1	94.15029997	1	1	0	165	0.073170732	0
2003-2004	3	66	2	3	2	2	1	2	2	210	34.92	1	1	1	1	2	141.44	7.6	46.58408056	1	2	4	33.33921457	0	0	0	204	0.265238095	1
2003-2004	3	71	1	1	2	1	2	1	1	1042.25	40.91	0	1	1	0	2	159.12	30.3	9.385592379	1	1	4	37.03995847	1	0	0	41	0.240277778	0
2003-2004	3	55	2	1	1	3	3	3	3	133.875	27.36	0	1	0	0	0	61.88	1.3	38.38569604	1	2	1	97.85232731	0	0	0	184	0.182692308	0
2003-2004	3	67	2	1	1	2	1	3	1	31.5	22.83	1	1	1	1	2	70.72	18.9	136	1	2	2	76.53320088	1	1	0	143	0.255853659	0
2003-2004	3	78	1	2	1	2	1	1	3	155.75	26.31	0	0	1	0	2	167.96	0.3	7.183721233	1	1	4	38.18520068	0	0	0	199	0.224047619	1
2003-2004	3	79	1	2	2	2	3	1	3	174.125	26.83	0	1	1	0	2	79.56	1.3	65.66942428	1	2	1	93.57896458	1	0	1	124	0.21175	0
2003-2004	3	85	1	1	1	2	3	1	3	472.5	30.15	0	1	0	0	2	123.76	1.8	438.4848485	1	3	3	45.48996823	1	1	0	93	0.122857143	0
2003-2004	3	75	1	1	1	1	3	1	3	15.75	27.55	1	1	1	0	2	141.44	9.6	15.48737757	1	1	4	41.5251189	1	1	0	150	0.208974359	0
2003-2004	3	23	1	4	2	2	2	1	3	97.5	30.85	0	0	0	0	2	79.56	0.7	31.72850036	1	2	1	119.9642458	0	0	0	190	0.02	0
2003-2004	3	85	1	1	2	2	1	2	2	31.5	21.24	0	0	1	1	2	106.08	18.4	124.6708472	1	2	3	54.8093059	1	0	1	33	0.432	1
2003-2004	3	71	2	1	1	3	3	3	3	23.625	25.51	1	1	1	0	2	88.4	2.6	9.145122305	1	1	3	56.8175713	1	0	0	99	0.281	1
2003-2004	3	75	2	1	2	3	3	2	3	95.75	21.43	0	0	1	0	2	88.4	2.5	4.936426117	1	1	3	55.24330586	1	0	0	90	0.109512195	0
2003-2004	3	73	1	3	1	1	1	2	3	143	29.31	0	0	1	1	2	79.56	2.2	96.69939707	1	2	2	84.43339511	1	0	1	138	0.134146341	0
2003-2004	3	85	1	2	2	3	1	2	2	63	24.05	0	1	1	0	2	176.8	1.9	17.01628427	1	1	4	34.16706357	1	0	1	116	0.158536585	1
2003-2004	3	85	1	1	2	3	3	2	3	118.125	32.44	0	1	1	0	2	114.92	0.4	7.911505692	1	1	3	49.75387557	1	0	0	119	0.174634146	0
2003-2004	3	79	2	1	2	1	1	1	3	3.938	30.17	1	1	1	0	2	97.24	17.5	34.54782311	1	2	3	47.86663493	1	1	0	45	0.2535	1
2003-2004	3	52	1	1	1	2	3	3	2	26.25	36.19	0	0	1	0	2	123.76	3.9	218.6064982	1	2	3	57.35752898	0	0	0	195	0.222926829	0
2003-2004	3	77	1	1	1	1	1	1	2	204.75	32.77	1	1	1	1	2	159.12	7	231.1715481	1	2	4	35.51125182	1	0	0	28	0.255952381	0
2003-2004	3	52	1	3	1	1	3	1	2	409.5	35.04	0	1	0	0	2	70.72	3.9	50.29680905	1	2	1	102.7078696	0	0	0	194	0.06	0
2003-2004	3	73	2	1	2	1	1	1	2	283.5	26.06	0	1	1	0	2	97.24	2.5	5.466666667	1	1	3	49.92722247	0	0	0	195	0.024390244	0
2003-2004	3	74	2	1	2	2	1	1	1	11.813	36.3	1	1	1	1	2	97.24	5.8	116.2313767	1	2	3	49.57773192	1	1	0	7	0.44325	0
2003-2004	3	55	1	1	1	3	2	1	2	47.25	25.62	1	1	1	1	2	106.08	2.8	419.1450439	1	3	2	67.66698828	1	0	0	97	0.375384615	0
2003-2004	3	52	2	3	1	3	3	2	3	94.5	37.82	0	1	1	1	0	53.04	3.7	493.3333333	1	3	1	105.1353846	0	0	0	180	0.25	0
2003-2004	3	73	1	1	1	1	2	2	2	992.25	34.05	1	1	0	1	2	150.28	11.1	57.61177295	1	2	4	39.13638438	1	1	0	110	0.26625	0
2003-2004	3	79	2	3	2	3	1	1	1	472.5	25.39	0	1	1	1	2	88.4	7.6	8.941176471	1	1	3	53.71265916	0	0	0	191	0.276315789	0
2003-2004	3	61	1	3	2	1	3	2	3	307.125	37.78	0	1	1	1	2	79.56	4	42.30979612	1	2	1	91.85932945	0	0	0	187	0.286904762	0
2003-2004	3	41	1	2	1	3	2	1	1	351.75	33.75	0	1	0	0	2	88.4	8.9	31.54299865	1	2	1	107.5934879	0	0	0	198	0.076923077	0
2003-2004	3	69	1	3	1	1	1	3	3	15.75	28.5	0	1	1	0	2	106.08	3.6	698.7422107	1	3	2	61.32906255	1	1	0	139	0.231219512	0
2003-2004	3	75	1	1	1	1	1	2	2	3780	32.42	1	1	1	0	2	97.24	2.1	39.08688946	1	2	2	65.32030251	1	1	0	39	0.0875	0
2003-2004	3	76	2	3	2	1	1	1	1	529.5	33.1	0	1	0	0	2	88.4	3.1	6.060329068	1	1	3	54.85660272	0	0	0	186	0.109756098	0
2003-2004	3	78	2	3	2	2	3	1	1	70.875	40.21	0	1	1	1	2	194.48	34.6	9.095928932	1	1	5	20.85155193	1	0	0	59	0.333	0
2003-2004	3	85	1	1	1	1	1	1	2	31.5	26.34	0	0	1	0	2	194.48	1.6	692.4	1	3	5	26.33876501	1	0	0	25	0.156666667	0
2003-2004	3	85	2	1	2	3	3	1	3	14	28.78	0	1	1	0	2	141.44	2.4	11.75	1	1	5	29.17367131	1	1	0	127	0.17475	0
2003-2004	3	73	2	1	1	3	3	2	3	42	20.38	1	1	1	0	2	150.28	2.1	4.008770618	1	1	5	29.49635943	1	1	0	199	0.142195122	0
2003-2004	3	74	2	1	2	3	1	1	1	78.75	34.35	0	1	1	0	2	88.4	5.7	5.542319749	1	1	3	55.632735	1	0	1	174	0.20952381	0
2003-2004	3	52	2	2	1	3	3	2	3	47.25	33.04	0	1	1	0	0	70.72	6.5	226.1985994	1	2	1	98.02949061	0	0	0	198	0.375	0
2003-2004	3	71	1	1	2	2	1	2	2	472.5	26.84	1	0	0	1	2	318.24	0.4	507.135457	1	3	5	16.02231355	1	0	0	95	0.219512195	0
2003-2004	3	85	1	1	2	2	3	2	2	94.5	28.23	0	1	0	1	2	123.76	6.5	46.86408914	1	2	3	45.48996823	1	0	1	59	0.202142857	0
2003-2004	3	53	2	2	2	2	1	1	1	94.5	21.61	0	0	0	0	0	79.56	1.6	38.2365663	1	2	2	84.4233526	0	0	0	194	0.019230769	0
2003-2004	3	57	1	1	1	3	1	3	3	154	31.75	0	1	0	1	2	70.72	0.6	41.57894737	1	2	1	99.16306999	1	1	0	124	0.18	0
2003-2004	3	35	2	4	2	2	3	3	3	330.75	37.49	0	1	1	1	0	44.2	7.1	39.3	1	2	1	125.7946911	0	0	0	201	0.3878125	0
2003-2004	3	45	1	2	2	2	2	1	3	51.188	43.91	0	1	1	0	2	70.72	23.6	54.45518259	1	2	1	124.717522	0	0	0	194	0.08	0
2003-2004	3	76	2	2	2	2	3	1	2	945	35.46	0	1	1	0	2	70.72	2.7	46.4	1	2	2	82.82066433	1	0	1	159	0.249210526	0
2003-2004	3	77	1	1	1	2	1	3	2	31.5	21.1	0	1	0	1	2	106.08	2.1	22.62619048	1	1	3	57.97761076	0	0	0	195	0.1165	0
2003-2004	3	67	1	3	1	2	2	2	3	15.75	34	1	0	1	0	2	88.4	3.9	62.73684211	1	2	2	77.53502937	1	0	0	167	0.182926829	0
2003-2004	3	21	2	3	2	3	1	3	3	157.5	50.92	0	1	0	0	0	53.04	1.8	103.2340495	1	2	1	130.71403	0	0	0	191	0.090714286	0
2003-2004	3	68	1	1	2	1	1	2	3	189	22.94	1	1	0	0	2	106.08	1.1	63.70462633	1	2	2	61.76139229	0	0	0	199	0.198780488	0
2003-2004	3	66	1	1	1	2	1	2	3	330.75	29	0	1	1	0	2	88.4	4.9	84.6122449	1	2	2	78.08160058	0	0	0	195	0.146341463	0
2003-2004	3	43	1	1	1	3	3	1	3	63	27.4	0	1	0	0	2	132.6	7.3	2.829268293	1	1	3	56.21104506	0	0	0	191	0.06	0
2003-2004	3	25	2	3	2	3	3	1	3	15.75	22.4	0	1	0	0	0	61.88	1.1	84.45505971	1	2	1	120.8074464	0	0	0	200	0.061860465	0
2003-2004	3	81	2	1	2	2	1	2	2	210	29.37	1	1	0	0	2	88.4	1.5	10.26964231	1	1	3	52.96331385	1	1	0	95	0.146341463	1
2003-2004	3	64	1	1	1	3	3	1	2	535.5	31.85	0	1	1	1	2	106.08	1.6	36.51099253	1	2	2	63.52140329	0	0	0	198	0.048780488	0
2003-2004	3	85	1	1	1	3	3	1	3	7.875	27	1	1	0	0	2	132.6	1.6	5.923767368	1	1	4	41.84948293	1	0	0	175	0.2	0
2003-2004	3	68	1	1	2	3	3	2	3	219	31.18	0	1	1	1	2	132.6	9.7	3.83820841	1	1	3	47.15772788	1	1	0	54	0.207317073	0
2003-2004	3	80	1	1	2	1	1	2	2	15.75	31.03	1	1	1	0	2	132.6	6.1	34.55050397	1	2	4	43.34548373	1	1	0	92	0.25825	0
2003-2004	3	59	2	1	2	2	3	2	3	23.625	38.43	1	1	0	1	0	88.4	16	62	1	2	2	61.81468831	1	1	0	72	0.516842105	0
2003-2004	3	85	2	1	2	1	1	1	1	1890	23.47	0	1	1	0	2	79.56	0.6	22.54813234	1	1	3	58.49152583	1	0	0	91	0.048780488	0
2003-2004	3	71	2	1	1	2	2	2	2	141.75	27.12	0	1	1	0	2	88.4	4.5	8.714285714	1	1	3	56.8175713	0	0	0	200	0.097560976	0
2003-2004	3	63	1	1	1	2	3	1	3	5.25	28.17	1	1	0	0	2	106.08	1.3	56.97360302	1	2	2	63.9691876	0	0	0	182	0.109756098	1
2003-2004	3	38	2	2	2	1	2	3	3	123	48.52	0	1	0	0	0	61.88	10.1	37.17225685	1	2	1	127.109945	0	0	0	180	0.08	0
2003-2004	3	75	2	5	2	1	3	1	1	409.5	31.89	1	1	1	1	2	88.4	0.7	10.77110531	1	1	3	55.24330586	0	0	0	187	0.4115	1
2003-2004	3	70	2	2	2	2	2	1	1	630	26.19	1	1	1	1	2	132.6	2.3	1391.433587	1	3	4	40.40030845	1	0	0	167	0.20825	0
2003-2004	3	85	1	1	1	3	3	1	3	2.625	30.67	1	1	1	0	2	150.28	6.6	6.833333333	1	1	4	35.97258792	1	0	1	11	0.28275	1
2003-2004	3	83	2	1	2	2	2	1	2	900	23.67	0	0	1	0	2	79.56	0.9	21.87991879	1	1	3	59.3190864	1	0	0	34	0.356666667	0
2003-2004	3	69	1	2	2	2	1	2	2	180	23.78	0	1	0	1	2	88.4	2.2	36.21052632	1	2	2	88.38222782	1	1	0	189	0.262631579	0
2003-2004	3	68	2	1	1	2	2	1	3	21	34.54	0	1	1	0	2	88.4	6	6.665409991	1	1	3	58.02764162	1	1	0	183	0.024390244	0
2003-2004	3	71	2	3	2	1	1	1	2	70	52.36	1	1	1	1	2	88.4	7.6	8.823822991	1	1	3	56.8175713	1	1	0	63	0.49	0
2003-2004	3	71	1	2	1	1	1	3	2	562.5	24.2	0	0	1	0	2	70.72	0.2	43.01179905	1	2	1	103.8981786	1	1	0	95	0.0375	0
2003-2004	3	80	1	1	1	1	2	1	1	63	33.19	1	1	1	1	2	123.76	12.1	117.9516073	1	2	3	47.1161061	1	0	1	5	0.194285714	0
2003-2004	3	41	1	3	2	2	2	1	3	1417.5	31.92	0	1	0	1	2	61.88	10	57.77596229	1	2	1	117.2186399	1	0	0	146	0.145833333	0
2003-2004	3	53	2	2	2	1	3	1	3	94.5	25.58	0	1	1	0	0	53.04	2.9	69.2	1	2	1	120.3493508	0	0	0	181	0.324146341	0
2003-2004	3	83	1	1	1	1	3	1	3	420	24.21	0	1	1	0	2	132.6	1.4	4.464195536	1	1	4	42.44158549	1	0	1	159	0.085365854	0
2003-2004	3	23	1	3	2	3	1	1	3	126	26.13	0	1	0	0	2	70.72	1.2	77.32560706	1	2	1	125.9144332	0	0	0	194	0.04	0
2005-2006	4	85	2	1	2	1	1	1	1	47.25	21.63	0	1	1	0	2	97.24	3.9	7.647737356	1	1	3	48.00388992	1	0	1	99	0.218444444	1
2005-2006	4	59	2	2	1	2	2	2	2	157.5	29.51	1	1	1	1	0	79.56	1.5	42.78250729	1	2	2	85.01012151	0	0	0	166	0.322857143	0
2005-2006	4	73	1	1	1	3	3	2	3	803.25	22.75	0	1	1	0	2	114.92	0.9	3.825387185	1	1	3	56.46324819	0	0	0	174	0.083333333	0
2005-2006	4	53	2	2	2	1	1	1	1	13.125	26.38	1	1	1	0	0	132.6	2.9	142.5616681	1	2	3	47.38991034	0	0	0	179	0.206969697	0
2005-2006	4	35	1	2	1	3	3	1	3	409.5	32.62	0	1	0	0	2	97.24	1.6	33.58750717	1	2	1	104.6151982	0	0	0	178	0.1040625	0
2005-2006	4	70	1	1	1	1	3	1	2	107.625	23.55	0	1	0	1	2	70.72	0.5	33.38346365	1	2	1	92.11894803	1	0	1	24	0.39877551	1
2005-2006	4	78	2	2	1	2	1	2	2	204.75	31.64	0	1	1	1	2	97.24	7.3	15.46666667	1	1	3	58.12691682	0	0	0	167	0.090208333	0
2005-2006	4	80	1	1	1	3	3	2	3	165.375	21.18	1	1	1	0	2	97.24	0.3	38.0952381	1	2	2	65.96939068	1	0	0	43	0.148958333	0
2005-2006	4	66	1	3	2	2	1	1	2	1155	33.05	1	1	1	0	2	88.4	0.8	53.09056244	1	2	2	81.82575952	0	0	0	163	0.209782609	0
2005-2006	4	59	1	2	2	3	3	3	3	3780	27.81	0	1	1	0	2	70.72	1.2	70	1	2	1	115.0471138	0	0	0	161	0.145625	0
2005-2006	4	61	2	1	2	3	3	1	3	612.5	35.11	1	1	1	1	2	70.72	3.3	3914.073714	1	3	2	84.07821558	0	0	0	166	0.210612245	0
2005-2006	4	85	2	1	2	2	2	1	3	7.875	18.99	1	1	1	0	0	88.4	0.4	18.17391304	1	1	3	53.96516167	1	1	0	18	0.284736842	0
2005-2006	4	61	1	2	1	3	3	1	3	18.375	25.54	0	1	1	0	2	79.56	19.4	42.65578465	1	2	1	107.978421	0	0	0	173	0.13875	0
2005-2006	4	57	1	1	1	1	1	3	2	5.25	26.91	0	1	1	1	2	79.56	3.5	31.01916833	1	2	1	96.06639345	1	0	1	40	0.313777778	1
2005-2006	4	62	1	2	2	3	3	1	3	94.5	33.74	0	1	1	1	2	114.92	1.6	207.3113533	1	2	2	70.51680335	1	1	0	151	0.104166667	0
2005-2006	4	85	1	1	2	1	2	1	1	31.5	26.48	0	1	1	0	2	88.4	1.4	124	1	2	2	71.60210112	1	1	0	121	0.124042553	1
2005-2006	4	64	1	1	1	3	3	3	3	15.75	28.41	0	0	1	1	2	70.72	4.3	74.07085281	1	2	1	96.08453193	0	0	0	176	0.0625	0
2005-2006	4	35	1	1	2	1	3	3	3	834.75	24.39	0	1	1	0	2	88.4	0.9	457.3454262	1	3	1	101.7333491	0	0	0	169	0.1765625	0
2005-2006	4	53	1	2	2	1	1	1	1	99.75	25.73	0	1	1	1	2	123.76	0.7	45.14945155	1	2	2	68.60571956	0	0	0	169	0.284285714	0
2005-2006	4	20	2	3	2	2	3	1	1	1050	20.59	0	0	0	0	0	61.88	0.1	57.19471007	1	2	1	127.0296147	0	0	0	164	0.0728125	0
2005-2006	4	61	2	1	1	3	2	2	2	283.5	40.51	0	0	1	0	2	97.24	1.1	7.82557377	1	1	3	56.8191153	0	0	0	166	0.454565217	0
2005-2006	4	55	1	1	1	3	3	1	3	236.875	26.23	0	0	1	0	2	123.76	0.6	2.875859519	1	1	3	58.51811512	0	0	0	166	0.1715625	0
2005-2006	4	40	2	3	1	1	3	1	1	992.25	37.13	0	1	1	0	0	53.04	17.3	84.14121319	1	2	1	116.2750307	0	0	0	164	0.121212121	0
2005-2006	4	47	2	3	2	2	3	2	3	315	36.26	1	1	1	1	0	53.04	51.2	54.29010101	1	2	1	110.695815	0	0	0	157	0.282424242	0
2005-2006	4	48	1	2	1	2	3	1	3	70	24.82	1	1	1	0	2	97.24	0.7	59.40385895	1	2	1	95.48496927	0	0	0	162	0.2134375	0
2005-2006	4	75	2	1	1	2	2	1	3	472.5	38.61	0	1	1	0	2	106.08	2.7	7.462434577	1	1	3	46.28469553	0	0	0	179	0.181333333	0
2005-2006	4	75	1	2	1	2	3	2	2	236.25	27.5	1	1	1	1	2	106.08	5.7	46.01783146	1	2	2	70.99343454	1	0	1	41	0.208333333	1
2005-2006	4	25	2	1	2	1	2	3	3	126	16.58	0	0	0	0	0	70.72	2.5	93.27732204	1	2	1	108.2705992	0	0	0	166	0.1453125	0
2005-2006	4	58	2	2	1	2	3	3	3	7.875	47.52	0	0	1	1	0	88.4	13.4	37.10205755	1	2	2	75.20199623	0	0	0	178	0.25122449	0
2005-2006	4	83	2	1	2	3	3	2	2	264.375	20.1	0	0	1	0	2	88.4	9.8	14.13333333	1	1	3	54.72868151	1	0	1	135	0.15755102	1
2005-2006	4	58	1	3	2	2	1	1	2	210	25.09	1	1	0	0	2	79.56	0.1	3642.467153	1	3	1	95.39392869	0	0	0	175	0.234848485	0
2005-2006	4	62	1	2	2	2	3	3	3	37.625	26.44	1	1	1	0	2	442	3.9	2882.13488	1	3	6	13.67938603	1	0	1	115	0.221020408	1
2005-2006	4	74	1	1	1	3	3	2	3	5	27.38	0	0	0	0	2	114.92	0.2	12.61342017	1	1	3	56.06800546	1	1	0	166	0.12755102	0
2005-2006	4	73	2	1	1	3	1	3	3	1417.5	23.37	0	1	1	0	2	88.4	15.1	545.4919438	1	3	3	58.71140866	1	0	0	147	0.183469388	0
2005-2006	4	33	2	3	2	1	3	1	2	106.312	21.93	0	0	0	0	0	53.04	0.8	130.9806034	1	2	1	122.1354462	0	0	0	160	0.345454545	0
2005-2006	4	77	2	1	2	3	2	1	3	70.875	31.61	0	1	1	0	2	97.24	1.4	2.592375367	1	1	3	50.77880114	0	0	0	178	0.088367347	0
2005-2006	4	74	2	2	1	2	3	2	3	236.25	33.07	0	1	1	1	2	114.92	1	4.444444444	1	1	3	48.71339732	0	0	0	177	0.139387755	0
2005-2006	4	61	1	3	1	1	1	2	3	31.5	32.53	0	1	0	1	2	88.4	3.2	95.38971924	1	2	2	84.75079928	1	0	0	144	0.135918367	0
2005-2006	4	53	2	2	2	3	3	2	3	100.875	27.23	0	1	1	0	0	88.4	0.4	34.25198284	1	2	2	77.89025517	0	0	0	170	0.156363636	0
2005-2006	4	85	2	1	2	2	2	2	3	47.25	26.25	0	1	1	0	2	114.92	0.8	8.433581683	1	1	4	39.11511003	0	0	0	174	0.244375	0
2005-2006	4	50	1	4	1	3	3	2	3	136.5	27.98	0	1	1	1	2	79.56	3.2	33.09345543	1	2	1	100.9082669	0	0	0	172	0.117916667	0
2005-2006	4	53	2	3	2	2	1	3	3	357.5	30.94	0	1	1	0	0	114.92	1.4	5.853698914	1	1	3	48.97434141	0	0	0	177	0.21893617	0
2005-2006	4	60	2	3	1	2	1	1	3	1312.5	32.84	1	1	1	0	2	61.88	4.6	50.4	1	2	1	95.9124358	0	0	0	168	0.222553191	1
2005-2006	4	81	1	1	1	2	2	2	3	63	22.96	1	1	0	0	2	141.44	14.2	7.758923347	1	1	4	41.40788692	1	0	1	168	0.202826087	1
2005-2006	4	61	1	1	1	3	3	1	3	425.25	34.24	0	0	0	0	2	132.6	3.3	2.213073713	1	1	3	51.56399566	0	0	0	176	0.048541667	0
2005-2006	4	42	2	3	1	1	1	1	3	47.25	26.26	0	1	0	0	0	88.4	5.3	58.03176836	1	2	2	72.99545117	0	0	0	159	0.055454545	0
2005-2006	4	83	1	1	1	3	3	2	3	625.917	27.53	0	1	1	0	2	106.08	1.2	3.817499061	1	1	3	58.05554191	1	1	0	83	0.190833333	1
2005-2006	4	77	2	1	2	2	2	1	2	90	26.79	0	1	1	1	2	44.2	2	34.68609865	1	2	1	95.38115258	1	1	0	115	0.275957447	0
2005-2006	4	45	2	1	1	1	2	2	3	70.875	31.56	0	1	0	0	0	61.88	12.7	74.99228792	1	2	1	106.5703012	0	0	0	178	0.0778125	0
2005-2006	4	76	1	2	2	2	1	2	3	283.5	27.46	1	1	1	0	2	88.4	3.3	32	1	2	2	88.17612754	1	0	0	149	0.334489796	1
2005-2006	4	83	2	1	2	2	2	1	1	78.75	29.66	0	1	1	0	2	106.08	1	28.88646837	1	1	4	43.75537388	1	0	0	129	0.228571429	0
2005-2006	4	83	1	1	2	1	1	2	2	288.562	28.04	1	1	1	0	2	123.76	0.7	10.93080768	1	1	3	48.06946481	1	1	0	131	0.1875	0
2005-2006	4	72	1	1	1	1	1	1	3	63	36.45	1	0	0	0	2	159.12	6	3.601763973	1	1	4	38.20270281	0	0	0	171	0.142083333	0
2005-2006	4	62	2	1	2	1	3	3	2	945	19.56	0	1	1	0	2	97.24	1	4.30255196	1	1	3	56.42138149	0	0	0	170	0.034583333	0
2005-2006	4	74	2	1	2	1	2	2	2	63	24.9	0	0	1	0	2	167.96	9.2	32.89639344	1	2	5	26.5789761	1	0	1	76	0.279574468	0
2005-2006	4	24	2	1	2	2	3	2	3	115.5	23.84	0	0	0	0	0	79.56	1.1	504.0390746	1	3	1	94.29775289	0	0	0	165	0.1709375	0
2005-2006	4	45	1	1	2	3	3	3	2	63	38.2	0	1	0	0	2	88.4	5.3	181.2	1	2	1	94.83220021	1	1	0	24	0.125777778	0
2005-2006	4	65	1	1	1	3	3	1	3	42.292	23.96	0	1	0	0	2	114.92	0.3	8.614692654	1	1	3	59.72716079	0	0	0	172	0.052653061	0
2005-2006	4	64	2	3	2	1	1	3	2	141.75	28.97	1	1	1	1	2	97.24	11.1	94.77291913	1	2	3	55.6342468	1	0	0	57	0.493617021	0
2005-2006	4	52	1	3	1	2	1	1	3	15.75	27.95	0	1	1	0	2	114.92	7.1	40.31440019	1	2	2	65.43824449	0	0	0	164	0.140625	0
2005-2006	4	85	1	1	1	2	2	1	1	472.5	27.27	1	0	0	0	2	132.6	1.5	30.72372904	1	2	4	43.56407801	1	0	1	37	0.19375	1
2005-2006	4	55	1	1	1	2	2	3	3	15.75	17.97	0	0	0	0	2	70.72	34.1	92.65312798	1	2	1	102.3552781	1	0	1	156	0.206363636	0
2005-2006	4	43	2	5	2	2	2	3	2	15.75	24.21	0	1	0	0	0	61.88	0.9	31.75312562	1	2	1	108.0780987	0	0	0	168	0.0571875	0
2005-2006	4	39	1	1	1	2	2	1	3	292.833	47.23	0	1	1	1	2	70.72	6.5	68.07769653	1	2	1	114.5307927	0	0	0	156	0.287272727	0
2005-2006	4	53	1	2	2	2	1	3	1	26.25	49.8	0	1	0	1	2	114.92	5.9	942.9450288	1	3	2	75.11892777	1	1	0	48	0.303913043	0
2005-2006	4	70	1	1	1	3	3	2	3	94.5	28.36	0	1	1	1	2	150.28	2.5	6.248821866	1	1	4	41.54231313	1	0	0	149	0.225416667	0
2005-2006	4	38	1	3	1	2	1	3	3	35	40.8	0	1	1	1	2	70.72	10.6	98.34782609	1	2	1	115.3381598	0	0	0	176	0.1559375	0
2005-2006	4	63	2	2	1	2	1	3	3	157.5	20.49	0	1	1	0	2	61.88	7.3	85.56501458	1	2	1	108.2600596	1	0	0	128	0.072173913	0
2005-2006	4	32	1	3	1	2	1	2	3	126	29.19	0	1	0	0	2	70.72	0.9	71.57029027	1	2	1	120.3032963	0	0	0	159	0.046875	0
2005-2006	4	80	1	1	1	2	3	1	3	487.5	32.55	0	1	0	0	2	123.76	0.7	3.012130298	1	1	3	49.09322262	0	0	0	177	0.125	1
2005-2006	4	39	1	1	2	2	3	3	3	141.75	34.59	0	1	1	1	2	79.56	5	195.0525204	1	2	1	109.0146874	1	0	0	89	0.218125	0
2005-2006	4	39	1	1	1	3	3	1	3	141.75	35.23	0	1	0	1	2	88.4	4.2	32.79026636	1	2	1	98.91458558	0	0	0	177	0.1196875	0
2005-2006	4	82	1	1	1	3	3	1	3	1417.5	29.63	1	0	1	1	2	88.4	0.8	33.89895504	1	2	2	73.12704446	1	1	0	150	0.175	0
2005-2006	4	46	1	3	1	2	2	3	3	60	40.91	0	1	1	1	2	61.88	5.8	249.1304348	1	2	1	115.32802	1	0	0	42	0.153636364	0
2005-2006	4	85	2	1	2	3	3	2	3	157.5	26.15	0	1	0	1	2	141.44	15.3	12.93090838	1	1	4	30.34364708	1	0	0	67	0.09893617	0
2005-2006	4	50	2	2	2	2	1	3	2	472.5	41.35	0	0	1	0	0	70.72	7.5	560.5271897	1	3	1	104.7098044	0	0	0	169	0.224081633	0
2005-2006	4	31	2	2	2	2	3	1	2	126	40.57	0	0	1	0	0	61.88	14.8	62.49926354	1	2	1	135.5477491	1	1	0	164	0.145625	0
2005-2006	4	81	1	1	1	3	1	1	1	435.75	24.16	0	0	1	0	2	106.08	9.4	9.664865548	1	1	3	58.87693402	1	0	0	140	0.249791667	1
2005-2006	4	74	1	1	1	2	2	2	3	409.5	24.87	1	1	1	0	2	114.92	1.4	83.3054429	1	2	3	56.06800546	0	0	0	164	0.106382979	0
2005-2006	4	63	1	1	1	2	3	1	3	595.5	26.24	0	1	1	0	2	123.76	0.7	3.931034483	1	1	3	55.32027329	0	0	0	156	0.052083333	0
2005-2006	4	47	2	2	2	1	3	1	3	15	50.04	0	1	0	0	0	70.72	10.8	30.51858381	1	2	1	106.939858	0	0	0	176	0.146060606	0
2005-2006	4	84	1	2	1	1	1	2	2	126	25.19	0	0	1	1	2	97.24	2	34.09731498	1	2	2	74.14945418	1	0	1	3	0.225333333	0
2005-2006	4	46	2	1	1	3	3	1	3	63	26.1	0	1	0	0	0	114.92	0.6	4.754451039	1	1	3	51.44271306	0	0	0	171	0.130909091	0
2005-2006	4	82	1	1	1	2	3	1	3	819	29.09	0	1	1	0	2	106.08	1	16.13717979	1	1	3	58.46479548	1	1	0	56	0.188222222	0
2005-2006	4	83	2	1	2	1	2	1	1	225.75	35.49	0	1	1	0	2	88.4	5.1	7.631276047	1	1	3	54.72868151	1	1	0	120	0.194255319	0
2005-2006	4	79	2	1	1	2	2	1	3	31.5	25.03	0	1	1	0	2	141.44	0.3	6.16311497	1	1	4	31.64989602	1	1	0	59	0.222040816	0
2005-2006	4	55	2	1	2	1	3	2	2	189	27.58	0	1	0	0	0	97.24	2.3	1.481357352	1	1	3	59.26509382	0	0	0	179	0.120612245	0
2005-2006	4	75	1	2	1	3	3	1	3	243.562	28.54	0	1	1	0	2	123.76	2.8	17.51659889	1	1	3	58.78192315	1	0	1	126	0.117346939	1
2005-2006	4	76	1	1	2	1	3	1	1	63	35.72	1	0	0	1	2	123.76	5.3	28	1	1	3	50.49222948	1	0	1	107	0.186734694	1
2005-2006	4	71	1	1	1	2	3	2	3	567	23.28	0	1	1	0	2	141.44	1.3	1529.884946	1	3	4	44.42123041	1	1	0	112	0.205106383	0
2005-2006	4	79	1	3	2	2	1	2	2	55.75	33.58	0	1	1	0	2	106.08	1.7	18.18228564	1	1	3	59.7099475	1	1	0	44	0.173061224	0
2005-2006	4	53	2	3	1	1	1	1	1	157.5	34.46	0	0	1	0	0	70.72	7.9	41.30753779	1	2	2	88.93843804	0	0	0	164	0.060606061	0
2005-2006	4	76	1	1	1	2	3	2	2	126	39.73	0	0	1	0	2	123.76	9.4	34.22827187	1	2	3	50.49222948	1	1	0	64	0.205102041	0
2005-2006	4	54	2	2	2	3	1	2	2	47.25	26.92	0	0	0	0	0	114.92	4.6	3.835735317	1	1	3	56.06133673	0	0	0	159	0.203061224	0
2005-2006	4	85	1	1	1	3	3	2	3	2.625	30.42	1	1	1	0	2	114.92	1.3	107.2318386	1	2	3	51.89874313	1	0	1	148	0.195	0
2005-2006	4	74	1	1	1	2	2	2	3	2835	31.53	0	1	1	1	2	141.44	5.9	277.0832787	1	2	4	43.49489925	1	0	0	86	0.0625	0
2005-2006	4	35	2	1	1	1	3	1	1	204.75	20.66	0	1	0	0	0	79.56	0.3	970.5513308	1	3	2	87.28569557	0	0	0	170	0.0571875	0
2005-2006	4	81	2	3	1	2	2	2	3	945	25.04	0	1	1	1	2	88.4	7.8	8.661263027	1	1	3	55.50300392	1	1	0	58	0.205510204	1
2005-2006	4	65	1	1	2	3	1	3	3	231	30.67	1	1	1	0	2	88.4	0.6	38.47731464	1	2	2	82.40257756	0	0	0	157	0.205714286	0
2005-2006	4	21	2	1	1	2	3	1	3	189	19.12	0	0	0	0	0	70.72	0.1	169.6311983	1	2	1	111.3559805	0	0	0	178	0.03125	0
2005-2006	4	85	2	1	2	2	2	1	2	420	26.72	0	1	1	0	2	141.44	1.9	335.9526802	1	3	4	30.34364708	1	0	1	94	0.282244898	0
2005-2006	4	54	2	2	2	1	3	1	1	31.5	26.7	0	1	1	0	0	70.72	3.9	36.91299285	1	2	1	101.8085712	0	0	0	180	0.131612903	0
2005-2006	4	71	1	1	2	2	2	2	2	31.5	25.13	0	1	1	0	2	141.44	15.1	224.0538412	1	2	4	44.42123041	0	0	0	157	0.207333333	1
2005-2006	4	67	2	1	1	3	3	1	3	236.25	43.3	0	1	1	0	2	123.76	1.1	5	1	1	4	40.53862619	0	0	0	173	0.235106383	0
2005-2006	4	39	2	3	1	3	3	1	3	472.5	21.6	0	1	1	0	0	61.88	0.3	4651.612903	1	3	1	111.1579944	0	0	0	160	0.0625	0
2005-2006	4	41	1	4	2	2	3	1	2	105	38.72	1	1	1	0	2	79.56	7.5	132.1446367	1	2	1	107.4938235	0	0	0	165	0.145625	0
2005-2006	4	37	1	1	1	1	3	3	3	31.5	19.31	0	1	1	0	2	88.4	3.2	31.0127004	1	2	1	100.3140671	0	0	0	157	0.0728125	0
2005-2006	4	65	1	2	2	3	2	1	3	31.5	38.36	1	0	1	1	2	291.72	1.4	2077.419355	1	3	5	22.18065758	1	0	0	81	0.315625	0
2005-2006	4	81	1	1	1	2	2	2	3	367.5	26.2	1	1	1	0	2	106.08	4.8	14.54545455	1	1	3	58.87693402	1	0	1	143	0.37122449	1
2005-2006	4	55	1	1	1	2	3	2	3	16.333	28.08	0	1	1	0	2	79.56	0.8	35.77236152	1	2	1	97.42557768	0	0	0	177	0.032258065	0
2005-2006	4	69	1	2	2	2	2	3	3	204.75	24.51	0	1	0	0	2	106.08	2.4	66.5595504	1	2	2	74.04959645	1	1	0	155	0.131875	0
2005-2006	4	73	1	1	2	2	2	2	2	241.5	30.39	1	1	1	1	2	132.6	2.2	80.36363636	1	2	3	47.39554757	1	0	1	36	0.135416667	0
2005-2006	4	58	2	1	1	3	2	1	3	31.5	37.83	0	1	0	0	0	97.24	0.6	2.148840688	1	1	3	58.02921849	0	0	0	171	0.1040625	0
2005-2006	4	50	1	2	2	2	2	1	3	21	29.17	0	1	0	1	2	123.76	2.6	32.81404667	1	2	2	70.06684757	0	0	0	161	0.09375	0
2005-2006	4	75	2	1	2	3	1	1	3	26.25	32.28	0	1	1	0	2	88.4	1.5	10.68977431	1	1	3	57.8923258	0	0	0	157	0.132653061	0
2005-2006	4	81	1	1	1	1	2	3	3	5.25	25.49	1	0	0	0	2	123.76	14.1	28.24449295	1	1	3	48.74957006	1	0	0	11	0.412391304	0
2005-2006	4	67	2	3	1	2	2	1	1	283.5	30.48	0	1	0	1	2	61.88	1.6	41.17099135	1	2	1	91.31027694	0	0	0	172	0.2	0
2005-2006	4	34	2	4	1	1	1	1	2	63	29.92	0	1	0	0	0	61.88	0.6	73.32998172	1	2	1	115.1315787	0	0	0	178	0.13	0
2005-2006	4	45	1	1	1	2	2	1	2	486.5	33.16	0	1	0	0	2	97.24	5.2	42.8125	1	2	2	84.35654333	0	0	0	164	0.1353125	0
2005-2006	4	31	2	5	1	1	3	1	3	31.5	48.09	0	1	1	1	0	79.56	18.9	354.4534909	1	3	2	89.77307123	0	0	0	174	0.230612245	0
2005-2006	4	56	1	1	2	1	3	2	2	141.75	29.51	1	1	1	1	2	106.08	4.4	39.2	1	2	2	70.18009858	1	0	0	6	0.303695652	1
2005-2006	4	70	2	3	2	2	3	1	2	118.125	26.44	0	1	0	1	2	70.72	8.5	44	1	2	2	78.92720477	0	0	0	158	0.108571429	0
2005-2006	4	33	2	4	1	2	1	1	3	252	34.96	0	0	0	0	0	79.56	4.3	33.35469177	1	2	2	88.52064711	0	0	0	160	0.06030303	0
2005-2006	4	69	1	1	1	2	3	1	3	78.75	38.12	0	1	1	1	2	132.6	12.6	19.62347919	1	1	3	48.74617588	0	0	0	161	0.1975	0
2005-2006	4	68	2	1	2	2	2	1	3	31.5	30.56	0	1	0	0	2	79.56	4	73.14249225	1	2	2	69.22584688	0	0	0	176	0.08122449	0
2005-2006	4	69	1	2	2	1	2	2	2	567	36.24	0	1	1	1	2	141.44	5.3	423.0310648	1	3	3	52.07875321	0	0	0	167	0.208333333	0
2005-2006	4	38	2	3	1	1	1	1	3	516.25	33.68	0	1	0	1	0	70.72	10.6	57.5	1	2	1	98.82134728	0	0	0	167	0.15625	0
2005-2006	4	78	2	2	2	1	2	1	1	7.875	28.4	1	1	1	1	2	132.6	1.7	3.645790373	1	1	4	39.75731982	1	0	0	65	0.256530612	0
2005-2006	4	44	1	3	1	3	2	1	3	378	18.13	0	1	0	1	2	53.04	0.6	49.21345639	1	2	1	124.8144331	0	0	0	175	0.105333333	0
2005-2006	4	76	2	1	2	2	2	2	2	204.75	30.88	0	1	1	1	2	88.4	11.8	56.7706422	1	2	3	57.48707952	0	0	0	163	0.155217391	1
2005-2006	4	67	2	2	2	1	2	3	2	31.5	28.31	0	1	1	0	2	123.76	6.1	30.43302333	1	2	3	46.73202741	1	0	0	125	0.096734694	0
2005-2006	4	85	1	1	2	2	1	1	2	5.25	26.64	0	1	1	0	2	88.4	1.6	53.04761905	1	2	2	71.60210112	1	1	0	26	0.195777778	0
2005-2006	4	31	1	2	1	1	3	1	3	95.75	27.62	0	0	1	0	2	203.32	1.5	687.0588235	1	3	4	43.691101	0	0	0	178	0.078125	0
2005-2006	4	39	2	2	2	2	2	1	3	63	44.89	0	1	0	1	0	97.24	3	36.42660921	1	2	2	76.44632216	0	0	0	173	0.317878788	1
2005-2006	4	29	1	1	2	3	3	3	3	119.062	28.99	0	0	0	0	2	79.56	1.2	130.3032874	1	2	1	116.9479272	0	0	0	179	0.1765625	0
2005-2006	4	73	1	2	1	1	1	1	2	180	22.83	0	0	1	1	2	123.76	2.2	18.1060241	1	1	3	59.61359237	0	0	0	169	0.135416667	0
2005-2006	4	57	2	4	1	2	3	1	2	126	32.11	0	1	1	0	0	70.72	2.5	31.23436706	1	2	2	86.47418786	0	0	0	163	0.140909091	0
2005-2006	4	52	2	1	1	3	3	2	3	102.375	33.03	0	1	1	0	0	114.92	1.4	33.76986555	1	2	3	49.31957846	1	0	1	59	0.102040816	0
2005-2006	4	85	1	1	1	2	1	1	2	31.5	25.94	0	1	0	1	2	88.4	18.5	285.0342923	1	2	2	71.60210112	1	0	0	41	0.141702128	0
2005-2006	4	70	2	1	2	2	3	3	3	236.25	22.34	0	1	1	0	2	97.24	4.1	27.15623171	1	1	3	53.33811995	1	0	0	89	0.116938776	0
2005-2006	4	85	1	1	1	2	3	1	3	472.5	22.13	0	0	0	0	2	106.08	12.9	3.61118676	1	1	3	57.24560905	1	1	0	34	0.191304348	1
2005-2006	4	24	2	1	1	2	3	2	2	322.875	21.3	0	0	0	0	0	70.72	0.4	31.87096774	1	2	1	109.033836	0	0	0	165	0.118181818	0
2005-2006	4	37	2	1	1	3	3	1	3	21	32.48	0	0	0	0	0	53.04	1.5	34.98869144	1	2	1	118.7513942	0	0	0	166	0.051875	0
2005-2006	4	46	1	1	1	1	3	2	3	315	27.36	0	1	1	0	2	159.12	1	5.094557097	1	1	3	45.85784363	0	0	0	177	0.264545455	0
2005-2006	4	60	2	1	1	2	3	1	3	63	30.03	0	1	1	0	2	114.92	16.4	6.579339089	1	1	3	46.62440944	0	0	0	172	0.100625	0
2005-2006	4	80	1	1	2	2	1	2	2	283.5	30.85	0	1	1	0	2	132.6	5.1	2.644727001	1	1	3	45.12137074	0	0	0	178	0.096875	0
2005-2006	4	76	1	2	2	2	1	1	1	420	33.07	1	1	1	0	2	203.32	12	8.846410442	1	1	4	31.84998053	1	1	0	98	0.236888889	1
2005-2006	4	73	1	1	1	2	3	1	2	141.75	27.25	0	0	1	0	2	123.76	3.4	22.96712619	1	1	3	51.56758604	1	0	1	85	0.076086957	0
2005-2006	4	85	2	1	2	2	3	1	1	472.5	29.89	0	0	1	0	2	79.56	0.8	38.7487824	1	2	2	61.43353439	1	0	0	141	0.105306122	0
2005-2006	4	81	2	1	2	2	2	1	2	141.75	27.34	1	1	1	0	2	88.4	4.3	9.188627331	1	1	3	55.50300392	1	0	0	141	0.274166667	1
2005-2006	4	56	1	1	1	3	2	2	3	102.375	33.5	0	1	0	0	2	97.24	1.2	131.3043478	1	2	2	78.08372241	0	0	0	166	0.135208333	0
2005-2006	4	74	2	1	1	1	1	1	2	108	24.16	0	1	0	0	2	150.28	4.9	2.807091823	1	1	4	30.44215444	1	1	0	128	0.074468085	1
2005-2006	4	39	1	4	2	2	2	3	3	280	30.01	0	1	0	1	2	97.24	1.8	76.52926709	1	2	2	87.98796724	0	0	0	162	0.16125	0
2005-2006	4	76	2	5	2	2	1	3	3	126	21.06	0	1	1	0	2	61.88	0.9	61.65504241	1	2	2	85.71619742	1	0	1	152	0.095102041	0
2005-2006	4	76	1	1	1	2	2	3	2	31.5	32.79	1	1	1	0	2	114.92	3.5	22.45962132	1	1	3	55.28580071	0	0	0	176	0.215	0
2005-2006	4	81	2	1	1	3	3	1	1	211.75	20.19	0	1	1	1	2	88.4	0.7	58.22222222	1	2	3	55.50300392	1	1	0	98	0.081632653	0
2005-2006	4	48	1	3	2	3	3	2	3	126	26.64	0	1	0	0	2	79.56	1.4	35.97607593	1	2	1	102.3359558	0	0	0	173	0.0415625	0
2005-2006	4	80	1	1	1	2	3	1	3	1123.5	27.95	0	1	0	0	2	114.92	0.6	4.881018113	1	1	3	53.7539766	1	1	0	162	0.138541667	0
2005-2006	4	85	2	1	2	2	1	1	2	20	26.17	1	1	1	0	2	185.64	1.5	14.30506443	1	1	5	21.77688818	1	0	1	135	0.135918367	0
2005-2006	4	69	1	1	1	3	3	1	3	141.75	28.09	0	1	1	0	2	97.24	0.3	34.36477084	1	2	2	71.26901218	0	0	0	177	0.104166667	0
2005-2006	4	80	2	1	2	1	1	1	1	90	34.6	1	1	1	0	2	97.24	16	3.640515039	1	1	3	49.71989338	1	0	0	95	0.212340426	0
2005-2006	4	85	1	1	1	3	2	1	3	204.75	22.59	1	1	1	0	2	132.6	2.7	70.08411486	1	2	4	43.56407801	1	0	0	135	0.122222222	0
2005-2006	4	73	1	1	1	2	2	1	3	118.125	23.39	1	1	1	1	2	114.92	13.4	41.17241379	1	2	3	56.46324819	1	0	0	161	0.298541667	0
2005-2006	4	51	2	2	2	3	3	1	2	131.5	49.03	0	1	1	1	0	70.72	16.7	190.8823529	1	2	1	103.9768358	0	0	0	171	0.27969697	0
2005-2006	4	72	1	1	1	1	1	1	3	126	28.53	0	0	1	0	2	88.4	1	37.2	1	2	2	78.44866116	1	0	0	158	0.173333333	1
2005-2006	4	63	2	1	1	3	2	1	3	385.875	23.05	0	1	1	0	2	61.88	0.5	39.6	1	2	1	93.91234088	0	0	0	177	0.059387755	0
2005-2006	4	71	1	1	1	2	3	1	1	542.5	28.36	1	1	1	0	2	141.44	2.7	4.047401023	1	1	4	44.42123041	1	1	0	125	0.09375	0
2005-2006	4	70	2	1	1	1	2	1	2	427	29.52	0	1	1	1	2	53.04	1.1	40	1	2	1	94.1811345	0	0	0	157	0.104166667	0
2005-2006	4	70	2	1	1	3	3	2	3	267.75	24.2	1	1	1	0	2	88.4	0.1	3.210055866	1	1	3	59.96181292	1	1	0	135	0.261836735	0
2005-2006	4	66	1	2	1	2	1	3	2	23.625	18.59	0	0	1	0	2	141.44	5.2	32.18181818	1	2	3	53.18789871	0	0	0	162	0.090208333	0
2005-2006	4	33	1	3	1	1	1	3	3	409.5	26.21	0	1	1	0	2	70.72	0.5	72.00801039	1	2	1	119.4611732	0	0	0	174	0.114375	0
2005-2006	4	59	1	2	1	3	3	1	3	15.75	27.11	0	1	1	0	2	1573.52	0.5	517.1360524	1	3	6	3.001081612	0	0	0	169	0.177083333	0
2005-2006	4	68	1	2	1	2	1	3	3	189	24.56	0	0	0	0	2	79.56	3.7	79.38111298	1	2	1	102.7973009	0	0	0	163	0.0625	0
2005-2006	4	80	1	1	2	3	3	1	1	180	23.18	1	1	0	1	2	106.08	0.4	15.76968818	1	1	3	59.29197786	1	0	0	132	0.148510638	1
2005-2006	4	76	1	1	1	2	2	2	3	63	28.26	0	1	1	0	2	150.28	15.4	96.93994778	1	2	4	39.82778609	1	1	0	76	0.106382979	0
2005-2006	4	85	1	1	2	1	2	2	2	10.5	30.51	1	1	1	1	2	141.44	17.5	150.240463	1	2	4	40.2605833	1	0	0	10	0.294583333	0
2005-2006	4	72	1	3	1	2	1	2	2	77.875	29.46	0	1	1	1	2	141.44	1.8	48.23866805	1	2	4	44.11028179	0	0	0	172	0.083333333	0
2005-2006	4	76	2	2	2	1	1	3	3	1417.5	20.31	0	0	1	1	2	159.12	0.9	16.3633559	1	1	4	32.27188964	1	1	0	46	0.274782609	0
2005-2006	4	73	1	1	1	3	3	1	1	94.5	27.58	1	1	0	0	2	114.92	1	6.461538462	1	1	3	56.46324819	0	0	0	163	0.0625	0
2005-2006	4	72	1	1	1	3	3	2	3	31.5	29.65	0	0	1	0	2	123.76	3.7	11.29059725	1	1	3	51.93110377	1	0	1	148	0.103958333	1
2005-2006	4	54	2	4	1	1	1	1	2	218.75	29.52	0	1	1	1	0	97.24	8.2	9.901433692	1	1	3	59.68287394	0	0	0	169	0.203125	1
2005-2006	4	59	2	1	2	2	1	3	2	10.5	33.1	0	1	1	0	0	114.92	9.9	58.33019122	1	2	3	46.953081	1	0	0	77	0.114166667	0
2005-2006	4	61	1	1	1	2	3	2	3	21	31.78	0	1	1	1	2	106.08	3.5	40.6381828	1	2	2	67.7579435	0	0	0	161	0.304042553	0
2005-2006	4	59	2	1	2	3	3	1	3	189	27.03	0	1	1	0	0	106.08	4.4	8.965284098	1	1	3	51.79042028	0	0	0	168	0.169090909	0
2005-2006	4	30	1	1	1	2	2	1	3	40	32.88	0	1	1	0	2	106.08	0.2	54.76709512	1	2	2	84.24293964	1	0	0	76	0.093125	0
2005-2006	4	40	2	3	1	3	3	1	3	787.5	22.75	0	1	0	0	0	106.08	0.6	3.028120768	1	1	3	59.185281	0	0	0	164	0.09375	0
2005-2006	4	55	1	1	2	3	3	1	3	21.875	43.23	0	1	1	0	2	88.4	6	30.54889199	1	2	2	88.39919532	0	0	0	166	0.2078125	0
2005-2006	4	31	1	1	1	3	3	3	3	31.5	28.88	0	1	1	1	2	88.4	0.8	85.71255429	1	2	1	104.6324387	0	0	0	163	0.2446875	0
2005-2006	4	27	2	2	2	3	3	1	3	91.875	27.51	0	0	0	0	0	79.56	0.3	101.5412353	1	2	1	106.4375048	0	0	0	163	0.109375	0
2005-2006	4	55	2	1	1	3	3	1	2	126	23.07	0	1	0	0	0	79.56	0.7	36.65975495	1	2	2	75.84519059	0	0	0	171	0.0625	0
2005-2006	4	37	2	1	1	3	3	1	3	11.813	16.71	0	0	0	0	0	70.72	0.1	57.01675005	1	2	1	99.51797309	0	0	0	157	0.047878788	0
2005-2006	4	83	1	4	1	1	2	2	2	328.125	29.24	1	1	1	1	2	123.76	4.2	408.8888889	1	3	3	48.06946481	1	1	0	122	0.2	0
2005-2006	4	68	2	2	2	2	3	2	3	819	34.17	0	1	1	0	2	114.92	14.9	11.13940001	1	1	3	50.81043673	0	0	0	173	0.079795918	0
2005-2006	4	46	2	1	1	3	2	1	1	94.5	40.8	0	1	1	1	0	61.88	22.7	148.0990523	1	2	1	105.8243091	0	0	0	164	0.1353125	0
2005-2006	4	85	1	1	2	2	1	2	2	236.25	30.59	0	0	1	0	2	141.44	6.3	30.68486739	1	2	4	40.2605833	1	0	0	104	0.249166667	0
2005-2006	4	65	2	1	2	1	2	1	2	293.562	33.29	1	1	0	0	2	97.24	5	6.545454545	1	1	3	55.24480707	1	0	0	134	0.204893617	0
2005-2006	4	38	1	5	1	2	3	1	3	47.25	28.12	0	1	1	0	2	61.88	0.5	33.95572917	1	2	1	121.9946676	0	0	0	164	0.0728125	0
2005-2006	4	65	1	1	2	2	3	3	3	126	29.5	0	1	0	0	2	79.56	3.8	72.94515181	1	2	1	90.81664932	0	0	0	157	0.076041667	0
2005-2006	4	41	2	3	1	2	3	2	3	283.5	36.33	0	1	0	0	0	61.88	10.3	61.5625	1	2	1	109.6072292	0	0	0	172	0.264545455	0
2005-2006	4	70	1	2	2	1	2	2	2	136.5	30.29	1	1	1	1	2	106.08	11.5	35.87096774	1	2	2	73.53124928	0	0	0	176	0.40875	0
2005-2006	4	67	1	2	1	1	1	1	2	210	29.57	1	1	1	0	2	106.08	0.8	63.5446618	1	2	2	75.09727859	1	1	0	24	0.2775	0
2005-2006	4	61	1	2	1	3	3	2	3	18.375	26.55	0	1	0	0	2	88.4	14.3	79.54265266	1	2	1	97.97432824	0	0	0	176	0.187083333	0
2005-2006	4	82	2	1	2	2	1	1	1	229.25	30.34	0	1	1	0	2	88.4	2.5	2.903649635	1	1	3	55.11448289	1	1	0	78	0.125714286	0
2005-2006	4	81	1	1	1	2	1	1	3	236.25	24.67	0	1	0	0	2	176.8	1.2	5.748425117	1	1	4	31.53807221	1	0	0	116	0.1075	1
2005-2006	4	45	2	1	1	1	1	2	2	472.5	16.91	0	0	0	0	0	61.88	0.8	114.7707601	1	2	1	106.5703012	0	0	0	169	0.035151515	0
2005-2006	4	85	1	1	1	1	1	1	3	141.75	27.15	1	1	1	0	2	123.76	3.6	32.49858603	1	2	3	47.3988477	1	0	0	47	0.263333333	1
2005-2006	4	76	1	1	1	2	2	2	3	945	26.27	1	1	1	1	2	141.44	0.8	6.764555839	1	1	4	42.88810191	0	0	0	179	0.236888889	0
2005-2006	4	84	1	1	1	2	1	1	3	428.167	25.72	0	0	1	1	2	185.64	0.5	10.81125153	1	1	5	29.09771305	1	0	0	25	0.121458333	1
2005-2006	4	66	2	1	1	2	1	2	3	15.75	37.9	0	1	1	0	2	106.08	3.5	5.671450279	1	1	3	49.30536461	1	0	1	121	0.198571429	1
2005-2006	4	62	1	2	1	2	1	2	2	47.25	21.86	1	0	0	1	2	88.4	0.7	94.83524904	1	2	1	97.28850795	0	0	0	161	0.200833333	0
2005-2006	4	36	1	3	1	2	3	1	1	141.75	42.01	0	0	0	1	2	70.72	8.6	45.59547527	1	2	1	116.9700084	0	0	0	160	0.110909091	0
2005-2006	4	85	2	1	2	2	3	1	1	44.625	25.99	0	1	1	1	2	114.92	0.3	24.63808509	1	1	4	39.11511003	1	1	0	110	0.223913043	0
2005-2006	4	72	2	1	1	2	1	1	1	47.25	29.16	0	1	0	0	2	114.92	2.5	9.085115188	1	1	4	42.8552789	0	0	0	167	0.159375	0
2005-2006	4	69	1	1	1	2	1	2	3	126	31.19	1	1	1	0	2	106.08	1.6	103.5416667	1	2	2	64.05517239	0	0	0	176	0.194893617	0
2005-2006	4	40	1	1	1	1	3	3	3	425.25	38.5	0	1	0	0	2	79.56	14.2	57.80095471	1	2	1	108.2515846	0	0	0	162	0.09	0
2005-2006	4	35	2	1	2	2	2	1	3	147.375	26	0	1	0	0	0	79.56	1.6	74.52380952	1	2	2	87.28569557	1	0	1	139	0.085757576	0
2005-2006	4	74	2	2	2	3	3	2	2	140	37.19	1	0	1	1	2	97.24	3.7	27.54847645	1	1	3	59.78335637	0	0	0	166	0.378163265	0
2005-2006	4	40	2	3	1	2	3	1	3	118.125	41.55	0	1	1	0	0	70.72	2.9	288.1317204	1	2	1	97.44269066	0	0	0	158	0.095757576	0
2005-2006	4	40	1	3	1	2	1	2	3	945	33.63	0	0	0	0	2	97.24	6.9	57.17234541	1	2	2	87.37205147	0	0	0	173	0.201515152	0
2005-2006	4	81	1	1	2	1	3	1	3	126	30.12	0	1	1	0	2	106.08	10.2	7.46731306	1	1	3	58.87693402	1	0	1	101	0.079791667	0
2005-2006	4	49	2	2	1	2	3	1	3	90	30.53	0	0	1	1	0	35.36	1.8	121.9444689	1	2	1	144.452828	0	0	0	162	0.161515152	0
2005-2006	4	55	2	1	1	3	3	2	3	472.5	25.87	0	1	0	0	0	97.24	2.3	9.369751325	1	1	3	59.26509382	0	0	0	163	0.16125	0
2005-2006	4	83	1	1	1	2	2	1	1	252	21.13	0	0	0	0	2	106.08	5.2	4.782491086	1	1	3	58.05554191	1	0	0	46	0.108571429	1
2005-2006	4	35	1	1	1	2	3	2	3	102.375	50.19	0	1	0	0	2	70.72	3.5	42.12523381	1	2	1	117.7945704	0	0	0	170	0.10375	0
2005-2006	4	69	1	2	2	1	2	2	2	472.5	29.04	1	1	1	1	2	79.56	4.8	52.85632936	1	2	1	102.0777198	0	0	0	156	0.361521739	0
2005-2006	4	35	2	3	1	1	1	1	2	94.5	27.89	0	0	0	0	0	53.04	10	39.66666667	1	2	1	120.4315346	0	0	0	163	0.109375	0
2005-2006	4	29	2	2	2	1	2	3	2	2.625	28.43	0	1	1	1	0	61.88	3.2	48.19582754	1	2	1	137.4655307	0	0	0	167	0.464418605	0
2005-2006	4	62	2	3	1	1	1	1	2	70	30.88	0	1	1	1	2	70.72	1.8	43.969833	1	2	2	83.48966807	1	0	0	109	0.22244898	0
2005-2006	4	82	1	1	1	2	1	2	3	31.5	28.75	1	1	1	0	2	106.08	8.4	49.76470588	1	2	3	58.46479548	1	1	0	84	0.246458333	0
2005-2006	4	66	1	3	2	1	3	2	3	1750.875	36.49	0	1	1	0	2	97.24	3.7	31.37849434	1	2	2	72.78686157	0	0	0	170	0.096530612	0
2005-2006	4	55	2	1	1	3	2	3	3	126	23.93	0	1	1	1	0	61.88	1.8	694.6134398	1	3	1	99.34103445	0	0	0	175	0.100909091	0
2005-2006	4	33	2	1	2	2	3	1	3	595.5	34.49	0	1	0	0	0	70.72	2.7	158.5218393	1	2	1	102.3539313	0	0	0	159	0.03125	0
2005-2006	4	77	1	1	1	3	1	2	3	236.25	26.07	1	1	0	1	2	114.92	0.3	5.679329609	1	1	3	54.89880011	1	1	0	153	0.118979592	0
2005-2006	4	43	2	1	1	2	3	3	2	10.5	31.76	1	1	0	1	0	61.88	2.3	93.42661506	1	2	1	108.0780987	0	0	0	166	0.480487805	0
2005-2006	4	66	1	2	2	1	1	3	3	123	29.77	1	0	1	0	2	141.44	64.8	62.03740835	1	2	3	53.18789871	1	0	0	27	0.454782609	0
2005-2006	4	85	2	1	1	3	2	1	3	15.75	25.87	0	1	1	0	2	114.92	3.9	32.94409938	1	2	4	39.11511003	1	1	0	68	0.093541667	0
2005-2006	4	73	1	1	1	3	3	2	3	7.875	26.5	0	0	0	1	2	114.92	0.5	263.3970682	1	2	3	56.46324819	1	0	0	155	0.145833333	0
2005-2006	4	68	2	1	2	2	1	1	2	204.75	31.81	0	1	0	0	2	79.56	4.3	47.91892529	1	2	2	69.22584688	0	0	0	167	0.117708333	0
2005-2006	4	64	1	3	2	1	1	3	3	336	34.99	1	1	1	1	2	114.92	10.3	737.0745985	1	3	2	60.14819818	1	1	0	4	0.333023256	0
2005-2006	4	75	1	2	1	2	1	1	2	63	52.02	1	1	1	1	2	203.32	2.1	26.08881671	1	1	4	32.07450205	1	1	0	57	0.665111111	0
2005-2006	4	62	1	1	1	3	2	3	3	31.5	34.4	1	0	1	1	2	88.4	8.5	61.80361351	1	2	2	84.15754368	1	0	0	107	0.166458333	1
2005-2006	4	62	2	1	1	1	3	3	3	68.25	31.64	1	0	1	0	2	141.44	23.6	491.5439988	1	3	4	35.66441159	1	1	0	33	0.110833333	0
2005-2006	4	49	2	2	2	1	2	1	3	63	38.84	0	1	1	0	0	79.56	6.2	57.33554654	1	2	1	91.196496	0	0	0	173	0.181875	0
2005-2006	4	83	1	1	1	3	3	1	2	63	27.96	1	0	1	0	2	123.76	6.3	5.418857432	1	1	3	48.06946481	0	0	0	169	0.17	1
2005-2006	4	58	1	2	1	2	3	2	2	9.333	33.02	1	1	1	0	2	282.88	2.6	13.52603336	1	1	5	24.18624587	1	0	0	106	0.236046512	0
2005-2006	4	59	1	1	1	3	2	1	2	409.5	46.98	0	1	1	1	2	123.76	10.7	11.71218916	1	1	3	56.89673208	1	0	1	48	0.227272727	0
2005-2006	4	48	2	2	1	2	3	1	3	23.625	29.38	0	1	1	0	0	97.24	3.3	67.78021189	1	2	2	71.76287557	0	0	0	158	0.153061224	0
2005-2006	4	76	2	1	1	2	3	2	3	976.125	22.98	0	0	0	0	2	106.08	0.5	9.739130435	1	1	3	45.96070266	0	0	0	169	0.069375	0
2005-2006	4	65	1	2	1	3	3	2	3	378	26.25	1	1	1	1	2	353.6	1.4	888.7759581	1	3	5	17.55939879	1	0	0	128	0.185306122	0
2005-2006	4	71	2	1	1	3	3	1	3	141.75	25.81	0	1	1	0	2	97.24	0.2	5.122516556	1	1	3	52.96475311	0	0	0	169	0.071428571	0
2005-2006	4	82	1	1	2	1	2	2	3	236.25	32.41	0	1	1	0	2	97.24	2.6	82.89719973	1	2	2	65.04905171	1	0	0	147	0.114583333	0
2005-2006	4	84	1	1	2	2	1	2	3	189	22.35	1	1	1	0	2	159.12	1.7	42.93399751	1	2	4	35.11438543	1	0	0	83	0.166458333	0
2005-2006	4	73	1	2	1	3	3	1	2	141.75	33.08	0	1	1	1	2	79.56	1.2	360.4761905	1	3	1	99.2494147	0	0	0	163	0.177234043	1
2005-2006	4	62	1	1	1	3	3	1	1	814.5	29.05	0	1	1	0	2	123.76	0.7	7.802896564	1	1	3	55.71024501	0	0	0	167	0.081489362	0
2005-2006	4	67	2	1	2	2	2	3	3	166.25	41.3	1	1	1	1	2	97.24	17.2	8.285714286	1	1	3	54.47408676	0	0	0	167	0.19877551	0
2005-2006	4	31	2	3	2	2	3	1	3	15.75	34.68	0	1	0	0	0	61.88	21.5	48.43029833	1	2	1	117.5835896	0	0	0	164	0.09375	0
2005-2006	4	77	1	1	1	2	1	2	3	63	25.74	0	1	1	1	2	114.92	11.2	1048.892397	1	3	3	54.89880011	1	0	0	34	0.214791667	0
2005-2006	4	56	1	5	1	2	3	2	2	186	18.36	0	1	0	1	2	97.24	0.5	175.2536443	1	2	2	78.08372241	0	0	0	177	0.171875	0
2005-2006	4	33	2	1	1	2	2	3	3	47.25	35.42	0	1	1	0	0	53.04	7.8	31.57142857	1	2	1	122.1354462	0	0	0	156	0.162653061	0
2005-2006	4	67	1	2	1	2	2	1	3	94.5	30.52	1	1	1	1	2	176.8	1.7	5160.785334	1	3	4	40.22667678	1	0	0	83	0.305918367	0
2005-2006	4	63	2	2	2	2	3	2	3	472.5	25.36	0	1	0	0	2	79.56	1.7	69.55022283	1	2	2	82.65471465	0	0	0	160	0.138979592	0
2005-2006	4	29	2	3	1	2	2	1	3	210	37.36	0	1	0	0	0	61.88	4.6	278.9734373	1	2	1	119.2472074	0	0	0	171	0.109375	0
2005-2006	4	74	2	1	2	1	2	3	2	252	18.37	0	1	1	0	2	70.72	4.2	101.4166667	1	2	2	76.74033953	0	0	0	170	0.044081633	0
2005-2006	4	73	1	3	1	1	1	2	2	2.333	28.93	0	1	1	0	2	123.76	11	51.84133363	1	2	3	51.56758604	1	0	0	61	0.329148936	0
2005-2006	4	81	2	2	2	2	1	1	1	60	23.64	0	1	0	1	2	132.6	1.8	7.961339923	1	1	4	38.92824679	0	0	0	162	0.131875	0
2005-2006	4	65	1	3	1	2	3	1	2	3.938	29.21	1	1	1	1	2	97.24	2.5	844.0016604	1	3	2	73.29996129	1	0	1	74	0.223404255	0
2005-2006	4	77	1	1	1	3	3	1	3	31.5	25.19	0	1	0	0	2	123.76	1.2	6.114561568	1	1	3	50.13878388	1	0	1	155	0.052083333	1
2005-2006	4	32	1	1	1	1	3	3	3	157.5	20.79	0	0	0	0	2	88.4	1.1	30.58823529	1	2	1	103.9000117	0	0	0	156	0.152291667	0
2005-2006	4	64	1	3	2	1	1	2	2	210	29.69	0	1	1	1	2	70.72	2.2	234.0312876	1	2	1	96.08453193	0	0	0	176	0.104166667	0
2005-2006	4	85	2	1	2	2	1	2	1	15.75	22.9	0	1	1	0	2	97.24	0.7	4.923801321	1	1	3	48.00388992	1	0	0	62	0.145416667	0
2005-2006	4	85	2	1	2	1	1	1	2	156.75	26.31	1	0	1	0	2	106.08	3.5	9.564590164	1	1	4	43.14494266	1	0	0	95	0.312608696	0
2005-2006	4	40	2	1	1	3	3	2	3	189	18.21	0	0	0	0	0	70.72	0.7	44.47633224	1	2	1	97.44269066	0	0	0	163	0.04030303	0
2005-2006	4	44	1	4	1	1	1	3	3	63	35.91	0	1	1	1	2	61.88	6.8	83.44	1	2	1	116.9597251	0	0	0	163	0.133333333	0
2005-2006	4	63	2	1	1	2	1	1	1	31.5	37.55	0	1	1	1	2	97.24	6.2	5.89675174	1	1	3	56.02643182	1	0	0	105	0.365909091	0
2005-2006	4	53	1	2	1	3	2	1	2	177.188	30.96	0	1	0	1	2	141.44	0.6	23.97962568	1	1	3	58.27370117	0	0	0	175	0.125	0
2005-2006	4	63	2	3	2	1	1	2	2	234.5	34.35	0	1	0	1	2	70.72	8.9	31.115022	1	2	2	82.90524039	0	0	0	175	0.072553191	0
2005-2006	4	77	1	2	1	1	1	1	2	105	30.96	0	1	1	0	2	114.92	5.2	46.10077022	1	2	2	63.46457034	1	0	0	49	0.142857143	0
2005-2006	4	55	2	3	1	1	1	2	3	78.75	31.19	1	1	0	1	0	44.2	5.3	140.8888889	1	2	1	111.3215127	0	0	0	179	0.215957447	0
2005-2006	4	73	2	1	1	2	2	1	1	1984.5	22.13	0	0	0	0	2	106.08	0.9	3.230769231	1	1	3	46.93954918	0	0	0	177	0.097083333	1
2005-2006	4	74	1	2	2	1	1	1	2	630	33.11	0	1	1	1	2	88.4	1.2	37.82515677	1	2	2	89.42367726	0	0	0	162	0.142083333	0
2005-2006	4	20	2	2	2	2	3	1	3	78.75	21.89	0	0	0	0	0	79.56	1.7	44.38420321	1	2	1	111.802096	0	0	0	159	0.0621875	0
2005-2006	4	20	2	1	2	3	2	1	3	21	27.58	0	0	0	0	0	70.72	0.5	66.07022821	1	2	1	112.1409672	0	0	0	163	0.1453125	0
2005-2006	4	81	1	1	1	2	2	2	3	63	29.44	1	1	1	0	2	167.96	0.5	9.641791045	1	1	4	33.57339578	1	1	0	86	0.235918367	1
2005-2006	4	82	2	1	1	2	3	1	3	40.833	24.24	0	1	1	0	2	88.4	0.8	47.699786	1	2	3	55.11448289	0	0	0	171	0.057755102	0
2005-2006	4	74	2	2	1	2	1	1	1	1065	23.12	0	1	1	1	2	97.24	0.8	7.285714286	1	1	3	59.78335637	0	0	0	161	0.205106383	0
2005-2006	4	85	1	1	2	3	1	1	3	15.75	27.01	1	1	1	0	2	176.8	1.8	37.5	1	2	4	30.66423519	1	1	0	46	0.556341463	1
2005-2006	4	69	1	5	1	3	3	2	3	126	29.78	0	1	1	0	2	97.24	1.4	427.0699136	1	3	2	71.26901218	0	0	0	161	0.121458333	0
2005-2006	4	37	2	1	1	2	2	2	2	31.5	26.23	0	1	0	0	0	44.2	8.5	86	1	2	1	126.3259655	0	0	0	161	0.114375	0
2005-2006	4	65	1	1	1	2	1	1	3	1106	36.09	1	1	1	1	2	167.96	6.9	12.55797435	1	1	4	37.56706741	1	1	0	101	0.194468085	0
2005-2006	4	24	1	1	1	2	3	1	3	472.5	24.87	0	0	0	0	2	88.4	0.6	44.60782985	1	2	1	109.9060522	0	0	0	160	0.0415625	0
2005-2006	4	85	2	1	2	2	2	1	3	23.625	35.68	1	1	1	0	2	106.08	2.9	6.250505051	1	1	4	43.14494266	1	1	0	26	0.278958333	0
2005-2006	4	82	1	3	2	1	1	3	2	356.25	20.18	0	1	0	0	2	79.56	2.7	42.15145326	1	2	2	80.59399777	1	0	1	30	0.065217391	0
2005-2006	4	70	1	3	1	2	1	2	2	63	27.65	0	0	1	1	2	114.92	1.8	56.06729189	1	2	3	57.66577232	0	0	0	166	0.278043478	0
2005-2006	4	59	1	1	1	3	2	2	2	78.75	31.46	0	1	0	0	2	123.76	1.1	5.078214759	1	1	3	56.89673208	0	0	0	174	0.046875	0
2005-2006	4	77	2	1	2	1	1	3	2	472.5	26	0	1	0	0	2	88.4	3.5	4.4	1	1	3	57.08466996	1	0	1	118	0.079545455	0
2005-2006	4	40	1	1	1	3	3	1	3	26.25	23.58	0	0	0	0	2	106.08	0.4	51.00646388	1	2	2	78.52826422	0	0	0	177	0.0415625	0
2005-2006	4	49	2	1	2	2	3	3	3	267.75	20.21	0	1	0	0	0	53.04	2	147.089404	1	2	1	109.1514977	0	0	0	157	0.0621875	0
2005-2006	4	35	2	3	1	2	3	1	2	106.312	24.46	0	1	0	0	0	53.04	0.8	33.26607411	1	2	1	120.4315346	0	0	0	169	0.0728125	0
2005-2006	4	46	2	3	1	1	2	1	3	203	33.66	0	1	0	0	0	44.2	3.9	84.78052379	1	2	1	118.5866669	0	0	0	171	0.09375	0
2005-2006	4	39	2	4	2	1	1	3	3	109.667	16.93	0	1	1	0	0	61.88	0.7	32.90870823	1	2	1	111.1579944	0	0	0	162	0.324583333	0
2005-2006	4	70	2	1	1	2	1	1	3	126	21.32	0	1	0	0	2	88.4	0.4	6.2	1	1	3	59.96181292	0	0	0	171	0.056595745	0
2005-2006	4	50	2	1	2	1	2	3	2	472.5	26.11	0	1	0	0	0	88.4	20.5	84.61374843	1	2	2	69.00646576	0	0	0	155	0.304255319	1
2005-2006	4	55	2	1	1	3	3	2	3	31.5	44.77	0	0	1	1	0	61.88	2.7	93.84615385	1	2	1	99.34103445	0	0	0	177	0.219393939	0
2005-2006	4	75	1	1	2	2	3	1	3	217	25.8	0	0	0	0	2	132.6	1.8	14.54502718	1	1	3	46.73433228	1	1	0	11	0.052083333	0
2005-2006	4	35	1	3	1	1	1	1	3	30	22.84	0	1	0	1	2	61.88	8.9	403.3588957	1	3	1	124.5928449	0	0	0	172	0.143636364	0
2005-2006	4	62	1	2	1	3	1	1	3	18.375	38.23	0	1	1	1	2	97.24	10.6	93.76099345	1	2	2	86.54151458	0	0	0	161	0.269148936	0
2005-2006	4	52	1	1	1	3	3	1	3	235.958	27.52	0	1	1	0	2	123.76	1.1	114.7246255	1	2	3	59.76440271	0	0	0	177	0.109375	0
2005-2006	4	60	1	2	1	3	3	1	1	840	32.15	0	1	1	1	2	132.6	8.6	92.96296296	1	2	2	60.02964933	0	0	0	158	0.171632653	0
2005-2006	4	79	1	1	1	3	3	2	3	7.875	25.23	1	1	1	0	2	106.08	5	7.714285714	1	1	3	59.7099475	1	0	1	58	0.322653061	0
2005-2006	4	83	1	1	2	3	2	2	2	31.5	27.64	0	1	1	1	2	79.56	1.9	88.17702362	1	2	2	80.02983979	1	0	0	44	0.104166667	0
2005-2006	4	85	2	5	2	2	2	1	1	420	23.8	0	1	1	1	2	61.88	0.6	104.3580915	1	2	2	80.46483645	1	1	0	145	0.083333333	0
2005-2006	4	83	1	1	1	3	3	2	3	126	22.91	1	1	1	0	2	123.76	2.7	29.78170065	1	1	3	48.06946481	1	1	0	68	0.3325	0
2005-2006	4	81	1	1	1	1	3	2	3	11.813	21.92	1	1	0	0	2	88.4	0.8	73.45114102	1	2	2	73.64254225	1	1	0	24	0.168297872	0
2005-2006	4	85	2	1	2	2	2	2	3	77	33.11	0	1	1	0	2	123.76	1.9	7.871961492	1	1	4	35.72362318	1	0	0	152	0.081458333	0
2005-2006	4	50	2	2	1	1	2	3	3	204.75	47.07	0	1	1	1	0	88.4	14.6	38.16967858	1	2	2	79.54912026	0	0	0	170	0.267575758	0
2005-2006	4	36	1	3	1	1	1	1	3	15	28.18	0	1	0	0	2	79.56	0.6	43.62359218	1	2	1	111.336424	0	0	0	172	0.0625	0
2005-2006	4	66	1	1	2	1	1	2	2	233.625	35.68	1	1	1	1	2	176.8	13.4	4941.856123	1	3	4	35.04260762	1	0	0	61	0.305510204	0
2005-2006	4	76	2	1	1	2	3	2	3	94.5	27.87	1	1	1	0	2	88.4	0.9	5.90848329	1	1	3	57.48707952	0	0	0	177	0.217346939	0
2005-2006	4	80	2	1	1	1	2	1	1	83	32.94	0	1	1	1	2	132.6	5.7	23.70665989	1	1	4	34.00713148	1	0	0	46	0.198571429	0
2005-2006	4	67	1	2	2	1	1	3	2	186	25.07	0	0	1	0	2	79.56	2.1	83.6	1	2	1	103.5219546	1	1	0	48	0.095102041	0
2005-2006	4	50	2	1	1	1	3	2	3	23.625	23.05	0	0	1	1	0	61.88	1.7	115.0054207	1	2	1	102.8921958	0	0	0	174	0.427916667	1
2005-2006	4	76	1	2	1	2	1	2	2	236.25	26.9	0	0	1	1	2	167.96	27.9	10.17281061	1	1	4	40.1992101	1	0	0	86	0.194166667	0
2005-2006	4	85	2	1	2	1	2	1	3	31.5	22.98	0	1	1	1	2	70.72	1	97.87142857	1	2	2	71.0338657	1	1	0	79	0.198510638	0
2005-2006	4	82	1	1	1	1	1	1	2	148.75	24.13	0	1	1	1	2	114.92	2.6	291.2303207	1	2	3	53.00405487	1	1	0	54	0.187659574	0
2005-2006	4	23	2	2	2	2	3	1	3	14	34.34	0	1	0	0	0	61.88	10.5	66.85714286	1	2	1	143.3832177	0	0	0	164	0.06030303	0
2005-2006	4	70	2	1	1	3	3	1	3	472.5	31.79	0	1	1	0	2	123.76	5.6	2.594973867	1	1	4	39.69326031	0	0	0	163	0.13244898	0
2005-2006	4	25	2	1	2	2	3	1	3	80.5	20.09	0	0	0	0	0	70.72	0.4	32	1	2	1	108.2705992	0	0	0	172	0.0415625	0
2005-2006	4	61	1	1	1	2	3	2	3	472.5	31.24	1	1	1	0	2	97.24	4.1	74.76694653	1	2	2	75.38878626	0	0	0	171	0.074468085	0
2005-2006	4	78	1	1	1	2	1	2	2	189	24.75	1	1	1	0	2	388.96	1.7	48.60333293	1	2	6	12.34927986	1	1	0	78	0.281041667	1
2005-2006	4	70	2	1	2	1	1	3	3	210	22.61	1	1	1	0	2	53.04	2.4	83.51829674	1	2	1	94.1811345	1	0	1	134	0.185102041	1
2005-2006	4	78	1	1	2	2	2	3	3	126	21.58	0	1	0	0	2	141.44	2.1	15.51056216	1	1	4	42.28977	1	1	0	27	0.13875	0
2005-2006	4	79	2	1	1	2	1	2	3	7	27.45	1	1	1	1	2	97.24	6.8	497.6627535	1	3	3	50.07038608	1	1	0	83	0.19106383	0
2005-2006	4	64	2	1	2	3	2	1	3	178.5	29.03	0	1	1	1	2	106.08	15.3	2.868799258	1	1	3	50.00295585	0	0	0	168	0.149387755	0
2005-2006	4	75	2	1	1	2	2	1	3	31.5	30.45	1	0	1	0	2	97.24	3.1	4.675187307	1	1	3	51.49723912	0	0	0	172	0.195306122	1
2005-2006	4	32	1	2	2	2	3	2	3	65.625	42.71	0	1	1	1	2	79.56	5.3	96.34146341	1	2	1	132.3758513	0	0	0	179	0.163939394	0
2005-2006	4	71	2	1	1	2	2	3	2	63	25.07	0	1	1	1	2	97.24	6.1	4.736654098	1	1	3	52.96475311	0	0	0	159	0.239166667	1
2005-2006	4	70	1	1	1	3	3	1	3	350	29.05	0	1	1	1	2	114.92	0.7	2.066666667	1	1	3	57.66577232	0	0	0	175	0.131875	1
2005-2006	4	81	1	1	1	3	3	2	2	945	24.51	0	0	0	0	2	132.6	2.7	5.283244397	1	1	4	44.80552114	1	0	1	131	0.066326531	0
2005-2006	4	74	1	2	2	1	2	2	3	118.125	25.97	1	1	1	1	2	309.4	2.2	636.6632124	1	3	5	19.38533353	1	0	1	94	0.542391304	0
2005-2006	4	85	2	1	1	3	3	1	3	23.625	22.46	0	1	1	0	2	97.24	0.6	47.06855576	1	2	3	48.00388992	1	0	0	76	0.157755102	0
2005-2006	4	78	2	1	1	2	3	2	3	78.75	22.03	0	1	1	0	2	70.72	0.6	30.56734258	1	2	2	74.61406658	0	0	0	156	0.124081633	0
2005-2006	4	70	1	3	1	1	1	2	3	20	31.27	0	1	0	0	2	97.24	1.5	244.6153846	1	2	2	70.77012909	0	0	0	165	0.245208333	0
2005-2006	4	81	1	1	1	3	3	2	3	18	17.89	0	1	0	0	2	114.92	3.1	7.36	1	1	3	53.37769876	1	0	0	40	0.078163265	0
2005-2006	4	58	2	3	2	1	1	3	2	120	21.89	0	1	0	1	0	53.04	1.2	56.88767551	1	2	1	102.4643845	1	1	0	16	0.268979592	0
2005-2006	4	80	2	2	2	2	1	3	3	61.5	22.8	0	1	1	1	2	141.44	2.8	63.93916914	1	2	4	36.22989973	1	0	0	76	0.096938776	0
2005-2006	4	40	2	1	1	3	3	1	3	31.5	31.24	0	1	0	0	0	79.56	3.3	45.66847778	1	2	2	84.27316787	0	0	0	178	0.0934375	1
2005-2006	4	68	1	3	1	1	1	3	3	120.875	23.14	0	1	0	0	2	61.88	0.6	51.38727416	1	2	1	98.81395968	0	0	0	174	0.052083333	0
2005-2006	4	68	2	1	2	3	3	1	1	126	32.05	0	1	0	0	2	97.24	11	7.2	1	1	3	54.09276816	0	0	0	164	0.040816327	0
2005-2006	4	36	2	3	2	3	2	1	3	7.875	32.47	0	0	1	0	0	79.56	3	193.1329711	1	2	2	86.6746957	0	0	0	173	0.216363636	0
2005-2006	4	61	1	3	1	1	1	3	2	157.5	29.17	0	0	0	1	2	88.4	15.5	75.52827918	1	2	2	84.75079928	0	0	0	172	0.167959184	0
2005-2006	4	58	2	1	1	3	3	2	3	47.25	28.15	1	1	1	0	0	114.92	2.6	3.697338403	1	1	3	47.28406949	1	0	1	117	0.252424242	0
2005-2006	4	78	1	1	1	2	3	2	2	472.5	31.03	0	1	1	0	2	79.56	1.4	67.78021189	1	2	2	82.89068049	1	1	0	149	0.152340426	0
2005-2006	4	82	1	1	1	2	3	1	3	236.25	27.25	1	1	1	0	2	141.44	3.7	24.26762312	1	1	4	41.11803171	1	0	0	107	0.215208333	1
2005-2006	4	52	1	1	2	2	2	3	2	183	27.93	1	1	1	0	2	123.76	34.9	19.24209444	1	1	3	59.76440271	1	1	0	13	0.43	0
2005-2006	4	74	1	5	1	2	3	2	3	1669.5	29.28	1	1	0	1	2	176.8	2	89.33333333	1	2	4	33.12763281	1	0	0	110	0.145833333	0
2005-2006	4	61	2	5	1	3	2	1	2	157.5	31.76	0	1	1	1	2	97.24	10.8	2.032941761	1	1	3	56.8191153	0	0	0	170	0.17	0
2005-2006	4	70	2	2	2	1	1	2	2	31.5	36.95	1	1	1	0	2	70.72	5.6	30.79130694	1	2	1	90.98552772	1	1	0	145	0.186326531	0
2005-2006	4	83	1	1	2	3	3	1	1	75.75	28.79	0	0	1	0	2	88.4	0.8	38.42673091	1	2	2	72.61515515	1	1	0	102	0.045918367	0
2005-2006	4	71	1	1	2	1	2	2	3	2625	49.13	0	1	0	0	2	114.92	15.1	12.75567828	1	1	3	57.26211192	1	1	0	67	0.165625	0
2005-2006	4	85	1	1	1	3	3	2	3	80	23.96	1	1	1	0	2	106.08	3.8	13.63055943	1	1	3	57.24560905	1	0	1	27	0.273541667	1
2005-2006	4	51	2	2	2	1	2	1	2	619.5	24.79	0	0	1	0	0	380.12	0.1	48.6194253	1	2	6	13.33710994	1	0	0	122	0.27	0
2005-2006	4	45	2	1	2	3	3	1	3	11.812	56.22	0	1	1	1	0	70.72	3.1	66.5	1	2	1	94.07961035	1	0	1	167	0.194242424	0
2005-2006	4	67	1	3	2	3	1	2	2	3.938	22.04	1	1	0	1	2	79.56	0.3	283.7857618	1	2	2	89.54966624	1	1	0	117	0.339361702	0
2005-2006	4	82	1	1	2	3	3	2	1	63	28.52	1	1	0	0	2	123.76	2.5	41.65881244	1	2	3	48.40832307	1	1	0	29	0.23	0
2005-2006	4	65	1	1	1	2	3	2	2	472.5	32.76	1	0	1	0	2	150.28	2.9	3.684210526	1	1	4	43.02733348	1	0	1	68	0.163125	0
2005-2006	4	83	2	1	2	3	1	2	2	23.625	30.67	1	1	1	1	2	88.4	10.6	18.52694611	1	1	3	54.72868151	1	1	0	101	0.316	1
2005-2006	4	71	2	1	1	2	2	1	3	11.813	28.04	1	1	1	0	2	114.92	3.1	16	1	1	4	43.15738057	1	1	0	74	0.387446809	0
2005-2006	4	31	1	5	1	2	3	3	3	240	20.09	0	1	0	0	2	79.56	2.3	948.7301792	1	3	1	115.3163867	0	0	0	157	0.2075	0
2005-2006	4	67	1	3	1	1	2	3	3	47.25	22.7	0	1	1	1	2	106.08	1.2	281.3327641	1	2	2	64.96144958	0	0	0	165	0.166595745	0
2005-2006	4	71	1	1	2	1	1	2	2	472.5	29.17	0	1	1	1	2	114.92	0.7	25.32004981	1	1	3	57.26211192	1	1	0	100	0.145833333	1
2005-2006	4	44	2	4	2	1	1	1	3	60	32.4	0	1	0	0	0	53.04	1.8	98.51374811	1	2	1	113.0533554	0	0	0	160	0.156326531	0
2005-2006	4	51	2	2	1	2	1	1	3	40.833	45.9	1	1	1	0	0	61.88	8.2	76.77777778	1	2	1	117.781554	0	0	0	161	0.1525	0
2005-2006	4	68	1	2	2	1	2	3	2	947.625	21.97	1	1	1	0	2	106.08	20.5	260.7002424	1	2	2	74.57159764	0	0	0	179	0.162857143	0
2005-2006	4	20	2	1	2	3	3	2	3	31.5	21.8	0	0	1	0	0	88.4	0.6	56.97177354	1	2	2	85.19465142	0	0	0	169	0.176458333	0
2005-2006	4	48	1	1	1	3	3	2	3	313.5	38.61	1	1	1	1	2	97.24	0.7	46.19561518	1	2	2	82.5974274	1	0	0	98	0.275151515	0
2005-2006	4	70	2	1	1	2	1	1	3	63	31.01	0	1	0	0	2	97.24	2.9	3.055939661	1	1	3	53.33811995	0	0	0	174	0.150408163	0
2005-2006	4	46	2	4	2	1	1	1	3	567	35.67	0	1	0	0	0	106.08	6.1	13.44880047	1	1	3	56.74259649	0	0	0	165	0.083125	0
2005-2006	4	81	1	1	1	2	2	2	3	171.75	31.38	0	1	1	0	2	114.92	0.9	10.10464294	1	1	3	53.37769876	0	0	0	156	0.114583333	0
2005-2006	4	76	1	1	1	2	3	1	2	945	30.27	0	1	1	0	2	123.76	1	27.58190328	1	1	3	50.49222948	0	0	0	156	0.052083333	0
2005-2006	4	63	2	5	2	2	3	1	3	826	40.97	0	0	1	0	2	61.88	9.7	36.460907	1	2	1	93.91234088	0	0	0	162	0.152653061	0
2005-2006	4	76	1	1	1	2	3	2	3	42	31.5	1	0	1	0	2	97.24	5	31.04958678	1	2	2	67.84931677	1	0	1	96	0.190204082	0
2005-2006	4	85	1	1	1	2	3	2	3	10.5	20.18	0	1	1	0	2	114.92	1.2	5.425270758	1	1	3	51.89874313	1	1	0	139	0.079791667	0
2005-2006	4	79	2	1	2	2	2	1	1	614.25	20.59	0	0	1	0	2	79.56	3.4	59.18181818	1	2	2	64.07815681	0	0	0	157	0.13875	0
2005-2006	4	65	1	2	1	3	1	3	3	283.5	23.32	0	1	1	0	2	583.44	3.2	124.6226574	1	2	6	9.565832756	0	0	0	162	0.125	0
2005-2006	4	66	1	4	1	2	1	1	3	15.75	28.19	0	1	0	0	2	88.4	0.7	104.4570935	1	2	2	81.82575952	0	0	0	166	0.03125	0
2005-2006	4	85	2	1	2	2	1	1	2	126	27.56	0	1	1	0	2	97.24	2	4.743727339	1	1	3	48.00388992	0	0	0	170	0.144782609	0
2005-2006	4	46	2	4	1	2	3	1	3	945	26.64	0	1	0	0	0	53.04	7.4	41.77777778	1	2	1	111.4761481	0	0	0	158	0.045454545	0
2005-2006	4	40	2	2	2	1	3	1	3	113	40.92	0	1	1	0	0	70.72	13	37.2217024	1	2	1	112.3297684	0	0	0	170	0.121212121	0
2005-2006	4	75	1	1	2	1	1	2	2	472.5	27.63	1	1	1	1	2	114.92	3.6	77.21884273	1	2	3	55.67552942	1	0	0	33	0.239583333	0
2005-2006	4	51	1	1	1	3	3	2	3	31.5	35.64	0	1	0	0	2	106.08	5.6	58.1976051	1	2	2	72.68883886	0	0	0	161	0.125	0
2005-2006	4	84	2	1	2	2	1	1	3	20	24.95	0	1	1	1	2	70.72	0.8	63.58762006	1	2	2	71.53460795	1	0	1	44	0.23893617	1
2005-2006	4	73	2	1	2	1	2	1	3	63	39.79	0	1	1	0	2	123.76	2.6	4.636363636	1	1	4	38.86552314	0	0	0	177	0.088367347	1
2005-2006	4	71	1	3	2	1	3	1	2	1005.375	29.34	0	1	1	0	2	114.92	2.8	35.31044149	1	2	3	57.26211192	0	0	0	167	0.052083333	0
2005-2006	4	52	2	2	2	2	2	1	2	40.833	44.5	0	0	0	0	0	97.24	13	77.42087464	1	2	2	69.77451505	0	0	0	163	0.153636364	0
2005-2006	4	82	1	2	2	2	1	1	1	315	20.85	1	0	1	0	2	150.28	0.3	63.56800431	1	2	4	44.14181117	1	0	0	73	0.203673469	0
2005-2006	4	64	2	2	2	1	2	1	2	31.5	49.36	0	1	1	1	2	53.04	19.7	97.33574007	1	2	1	113.2436927	1	0	1	108	0.268723404	1
2005-2006	4	83	2	1	2	1	1	1	3	472.5	31.62	0	1	1	0	2	88.4	1.4	22.38175615	1	1	3	54.72868151	1	1	0	147	0.240425532	1
2005-2006	4	84	2	1	2	2	2	1	2	55.75	30.54	1	1	1	0	2	106.08	2.6	75.18903633	1	2	4	43.44908627	1	1	0	89	0.279574468	0
2005-2006	4	60	1	3	1	3	2	1	2	945	37.38	1	1	0	1	2	97.24	7.6	153.1034483	1	2	2	75.92022785	1	0	0	100	0.187083333	0
2005-2006	4	71	1	1	1	3	2	1	3	3307.5	28.66	0	1	0	0	2	114.92	1.2	6.818357115	1	1	3	57.26211192	1	1	0	132	0.065833333	0
2005-2006	4	66	2	3	2	2	1	3	3	133.875	26.44	0	1	1	1	2	44.2	0.2	95.68336026	1	2	1	103.0435548	0	0	0	157	0.207708333	0
2007-2008	5	77	2	1	2	2	1	3	3	70	19.96	0	1	0	0	2	115.8	0.5	42.3566992	1	2	4	39.30041715	1	0	0	27	0.245833333	1
2007-2008	5	48	1	4	1	1	3	3	3	360	34.28	0	1	1	1	2	85.75	6.4	35	1	2	1	91.92956553	0	0	0	141	0.1609375	0
2007-2008	5	35	1	3	1	3	3	3	3	2940	26.15	0	1	0	1	2	63.65	20	35.41350241	1	2	1	120.8572826	0	0	0	139	0.0625	0
2007-2008	5	72	1	1	1	2	2	3	3	105	24.46	0	1	1	0	2	72.49	0.7	30.12513966	1	2	2	88.34483875	1	0	0	144	0.052083333	0
2007-2008	5	76	1	3	2	2	1	2	2	1680	27.77	0	0	0	0	2	120.22	3.1	6.786948177	1	1	3	50.18716365	0	0	0	152	0.042553191	0
2007-2008	5	67	2	1	1	3	3	1	3	120	19.69	0	0	1	0	2	99.01	0.6	4.864567411	1	1	3	50.95432846	0	0	0	147	0.142653061	1
2007-2008	5	76	2	1	2	1	1	3	3	420	18.49	0	0	0	0	2	81.33	1.1	128.576046	1	2	2	60.67494968	0	0	0	146	0.041666667	0
2007-2008	5	20	1	3	2	1	1	1	1	300	40.58	0	1	1	0	2	72.49	4.1	39.23028156	1	2	1	127.2976131	0	0	0	144	0.2703125	0
2007-2008	5	80	2	1	1	3	2	2	2	315	24.04	1	1	0	0	2	54.81	2.6	39.99664851	1	2	2	85.43636472	0	0	0	138	0.125	1
2007-2008	5	58	1	1	1	3	2	1	1	1080	28.51	0	1	1	0	2	121.99	3.1	625.8734814	1	3	3	55.95525817	0	0	0	137	0.3278125	0
2007-2008	5	72	1	1	1	3	3	1	3	400	27.19	0	1	1	0	2	111.38	1.6	3.636612959	1	1	3	56.61039813	0	0	0	157	0.214791667	1
2007-2008	5	73	2	1	1	3	2	1	3	180	29.08	1	1	1	0	2	107.85	5.3	5.5	1	1	4	44.052659	0	0	0	155	0.176458333	0
2007-2008	5	42	1	1	1	1	3	3	2	4220	17.89	0	0	0	0	2	107.85	0.3	532.5349015	1	3	2	72.67042634	0	0	0	146	0.098181818	0
2007-2008	5	53	1	1	1	3	1	2	3	30	38.63	0	1	1	0	2	93.7	2.5	69	1	2	2	79.72851694	0	0	0	149	0.2028125	0
2007-2008	5	21	1	3	2	1	1	1	1	1100	20.83	0	0	0	0	2	76.91	11.4	50.86074633	1	2	1	123.3685867	0	0	0	140	0.043478261	0
2007-2008	5	75	2	1	1	1	1	1	2	900	30.19	0	1	1	1	2	88.4	3.8	3.428571429	1	1	3	55.24330586	1	0	0	116	0.293673469	0
2007-2008	5	30	2	1	1	3	3	3	3	450	26.92	0	1	0	0	0	58.34	1.2	77.78057102	1	2	1	118.9179044	0	0	0	155	0.110909091	0
2007-2008	5	42	2	2	2	2	3	1	3	360	21.87	0	0	0	0	0	125.53	0.3	2.642325025	1	1	3	52.55129793	0	0	0	132	0.187083333	0
2007-2008	5	77	1	1	1	2	3	2	3	120	30.81	0	1	1	0	2	71.6	5.4	196.9145095	1	2	2	85.72699003	0	0	0	148	0.142291667	1
2007-2008	5	36	1	2	1	1	2	1	2	2040	47.54	0	1	1	0	2	72.49	4.4	33.3028987	1	2	1	131.5154358	0	0	0	132	0.140625	0
2007-2008	5	80	2	1	2	3	2	1	3	1260	25.8	0	0	1	0	2	113.15	3.5	7.317880795	1	1	4	39.57391793	1	0	0	81	0.148510638	0
2007-2008	5	62	1	5	1	2	2	2	1	630	21.36	1	1	1	0	2	94.59	1.3	397.2727273	1	3	2	73.99914913	1	0	0	52	0.18826087	0
2007-2008	5	66	1	2	1	1	2	3	2	120	19.93	1	1	1	1	2	143.21	5.6	3.548905109	1	1	3	50.37482454	1	1	0	107	0.281041667	0
2007-2008	5	68	1	3	2	1	1	1	2	45	25.31	0	1	1	0	2	116.69	7.3	346.1904762	1	3	3	55.03935318	1	0	0	38	0.274693878	0
2007-2008	5	52	1	3	1	3	2	1	3	180	33.05	0	1	1	1	2	72.49	0.9	39.73625065	1	2	1	101.6707934	0	0	0	155	0.095757576	0
2007-2008	5	38	2	1	2	1	2	2	2	210	31.84	0	1	1	0	0	57.46	6.2	46.924438	1	2	1	112.9854958	1	0	0	43	0.159375	0
2007-2008	5	37	1	1	1	1	2	3	3	60	40.5	0	1	0	0	2	72.49	13.9	461.6342975	1	3	1	112.9685319	0	0	0	151	0.249130435	0
2007-2008	5	38	2	1	1	1	3	3	3	715	25.36	0	1	0	0	0	55.69	0.9	48.46997389	1	2	1	114.1532155	0	0	0	145	0.090909091	0
2007-2008	5	80	1	1	1	3	3	2	3	510	20.71	1	1	1	0	2	116.69	16.2	74.66244847	1	2	3	50.5899562	1	1	0	36	0.312083333	0
2007-2008	5	78	1	1	1	3	3	2	3	690	25.7	0	1	1	0	2	107.85	1.9	7.500606061	1	1	3	56.4326772	0	0	0	138	0.158163265	1
2007-2008	5	23	2	1	1	2	1	1	1	1080	21.73	0	0	0	0	0	48.62	0.5	31.83127572	1	2	1	132.6334718	0	0	0	158	0.0571875	0
2007-2008	5	61	1	4	1	1	3	1	2	2520	26.51	0	0	1	1	2	72.49	0.5	54.21375409	1	2	1	95.44198186	0	0	0	152	0.072916667	0
2007-2008	5	49	2	2	2	2	1	1	2	75	32.06	0	1	0	0	2	47.74	4	137.1705398	1	2	1	128.1447955	0	0	0	153	0.143333333	0
2007-2008	5	67	2	1	2	3	3	1	3	300	28.42	0	1	0	0	2	86.63	2.2	11.04218713	1	1	3	59.88159314	0	0	0	151	0.056122449	0
2007-2008	5	67	1	2	1	1	1	3	2	840	36.16	0	0	1	1	2	88.4	14.4	121.75	1	2	2	89.63269353	0	0	0	133	0.306530612	0
2007-2008	5	74	1	1	1	3	2	1	2	600	37.21	0	1	0	1	2	106.08	3.8	3.332704995	1	1	3	59.21238698	0	0	0	135	0.072916667	0
2007-2008	5	57	1	1	2	2	3	2	2	390	29.78	0	0	0	0	2	160.89	3.8	12.28230665	1	1	4	40.32544445	1	0	1	143	0.2915625	1
2007-2008	5	80	1	1	1	2	2	1	2	3480	28.6	0	1	1	1	2	125.53	3.9	7.284986515	1	1	3	46.31499034	1	0	0	86	0.240222222	1
2007-2008	5	61	2	1	1	3	3	2	3	1680	25.57	0	1	1	0	2	90.17	14.6	3.07678921	1	1	3	59.51035939	0	0	0	146	0.103469388	0
2007-2008	5	30	1	1	1	3	3	1	3	810	22.78	0	1	0	1	2	89.28	0.3	118.6882249	1	2	1	99.34619098	0	0	0	137	0.169583333	0
2007-2008	5	69	2	4	2	2	1	1	1	120	27.88	0	1	1	1	2	72.49	17	476	1	3	2	73.24588337	0	0	0	139	0.256875	0
2007-2008	5	66	2	1	1	2	2	2	2	555	33.36	0	1	0	1	2	54.81	8	38.33815211	1	2	1	94.26560997	0	0	0	133	0.242291667	0
2007-2008	5	61	2	2	1	3	3	1	3	360	28.04	0	1	1	0	2	107.85	1.1	7.351962741	1	1	3	55.24929509	0	0	0	137	0.079791667	0
2007-2008	5	60	2	3	2	1	1	1	3	540	32.35	0	1	1	0	2	54.81	1.1	159.1677044	1	2	1	98.32360448	0	0	0	143	0.132244898	0
2007-2008	5	80	1	1	1	2	3	2	2	2520	29.27	0	1	1	0	2	72.49	2.3	37.42857143	1	2	2	83.51705473	1	0	1	15	0.127234043	0
2007-2008	5	47	2	1	1	3	3	1	3	2520	24.18	0	0	1	0	2	83.1	0.4	158.9708589	1	2	2	72.47515065	0	0	0	153	0.239393939	0
2007-2008	5	39	1	1	1	3	2	2	3	360	25.77	0	1	0	0	2	134.37	0.6	26.61193213	1	1	3	56.89447576	0	0	0	149	0.046875	0
2007-2008	5	79	1	1	1	3	2	2	2	50	23.67	0	0	1	1	2	129.95	0.6	863.8461538	1	3	4	44.73034831	1	0	0	62	0.285102041	0
2007-2008	5	71	2	1	1	2	2	2	1	630	29.05	1	1	1	0	2	90.17	0.8	13.05719673	1	1	3	55.47343488	0	0	0	148	0.156041667	1
2007-2008	5	51	1	3	2	2	1	2	3	3105	23.68	1	1	1	1	2	53.04	10.6	537.0833333	1	3	1	116.4137538	1	0	0	46	0.255	0
2007-2008	5	74	1	1	1	1	1	2	2	1260	35.15	0	1	1	1	2	129.06	0.4	3.973629008	1	1	3	46.71325096	0	0	0	147	0.091836735	0
2007-2008	5	57	2	1	1	3	3	1	2	540	27	0	1	0	0	2	93.7	0.7	11.2	1	1	3	58.42495622	0	0	0	137	0.0571875	0
2007-2008	5	79	2	1	2	2	2	1	3	735	21.34	0	1	1	0	2	81.33	8.8	14.61474875	1	1	3	59.40967415	0	0	0	144	0.195102041	0
2007-2008	5	42	1	4	1	2	3	1	3	1980	30.56	0	1	1	1	2	94.59	2.5	2047.692584	1	3	2	85.16119681	0	0	0	137	0.1509375	0
2007-2008	5	68	2	2	2	3	3	1	3	240	23.65	0	1	1	0	2	99.01	5.2	3.970720346	1	1	3	58.3278444	0	0	0	150	0.04755102	0
2007-2008	5	55	2	2	1	3	1	2	2	45	42.1	0	1	1	0	2	120.22	3.7	5.811656006	1	1	3	50.53493896	0	0	0	152	0.3175	0
2007-2008	5	65	2	1	1	3	2	1	3	420	21.93	0	1	1	1	2	90.17	1.4	5.526644835	1	1	3	57.86148387	0	0	0	137	0.098571429	0
2007-2008	5	59	1	2	2	1	2	1	3	5400	30.08	0	1	1	0	2	246.64	1.6	5410.413343	1	3	5	27.42439009	0	0	0	142	0.29625	0
2007-2008	5	80	1	1	1	2	1	1	2	240	26.09	1	1	1	0	2	149.4	4	4.28531856	1	1	4	37.5252125	1	1	0	45	0.235217391	0
2007-2008	5	62	1	1	2	1	1	1	1	2025	36.94	1	1	1	1	2	97.24	5	823.8927825	1	3	2	71.56619986	1	1	0	36	0.168163265	0
2007-2008	5	54	2	2	1	3	3	1	2	60	40.85	0	1	1	0	2	63.65	3.1	238.8	1	2	1	109.7933532	1	0	0	119	0.125	0
2007-2008	5	32	2	1	1	3	3	1	3	90	20.14	0	0	0	0	0	72.49	0.4	2020.972415	1	3	1	94.98631222	0	0	0	143	0.0884375	0
2007-2008	5	75	1	3	2	1	2	1	1	930	22.67	0	1	0	0	2	54.81	4	30.00112191	1	2	1	97.03612311	1	1	0	49	0.144782609	0
2007-2008	5	73	1	1	1	2	3	1	3	360	27.93	0	1	1	0	2	108.73	2.8	21	1	1	3	57.87595456	0	0	0	158	0.114375	0
2007-2008	5	69	2	1	1	3	3	1	2	160	21.22	0	1	0	0	2	99.01	3.8	21.66939032	1	1	3	50.24346462	0	0	0	147	0.100625	1
2007-2008	5	62	1	4	1	2	2	2	3	300	35.1	0	1	0	0	2	152.05	1	180.8669906	1	2	4	41.68672919	0	0	0	145	0.124583333	0
2007-2008	5	68	2	2	2	1	1	3	3	180	23.56	0	0	1	0	2	111.38	38.3	1.224376731	1	1	3	50.58625478	0	0	0	148	0.102040816	0
2007-2008	5	63	2	1	1	3	3	2	3	450	27.58	0	1	1	0	2	99.01	1.8	6.849527352	1	1	3	52.40637115	0	0	0	147	0.14755102	0
2007-2008	5	53	1	1	1	3	1	3	2	720	25.65	0	1	0	1	2	75.14	1.6	142.3339987	1	2	1	99.47908358	0	0	0	138	0.2290625	0
2007-2008	5	80	2	1	1	2	1	1	2	360	38.47	0	1	1	0	2	86.63	7.4	11.23809524	1	1	3	54.65546286	1	1	0	115	0.173404255	0
2007-2008	5	34	2	3	2	1	3	1	2	385	27.27	0	1	0	0	0	54.81	5	30.5	1	2	1	118.0259026	0	0	0	143	0.16125	0
2007-2008	5	63	1	2	1	3	3	1	3	945	36.77	0	1	1	1	2	107.85	5.3	1502.5	1	3	2	72.48704876	1	0	0	139	0.187291667	0
2007-2008	5	41	1	1	2	3	3	1	3	175	32.93	0	1	0	1	2	81.33	1.7	149.8034974	1	2	1	102.9432823	0	0	0	133	0.0625	0
2007-2008	5	60	1	1	2	2	1	1	2	105	30.22	0	1	1	1	2	147.63	1.4	98.68918033	1	2	4	43.81158878	1	0	0	98	0.194680851	0
2007-2008	5	80	2	1	2	1	3	2	3	70	25.11	0	1	1	0	2	81.33	16.2	37.79371166	1	2	3	58.99380643	1	0	0	128	0.19375	0
2007-2008	5	38	2	3	1	2	1	1	2	10	34.37	0	1	0	0	0	45.97	6.5	72.24552788	1	2	1	121.5923046	0	0	0	139	0.143939394	0
2007-2008	5	73	2	2	2	1	1	1	1	720	40.26	1	1	1	0	2	67.18	2.4	42.62142857	1	2	2	89.99598311	1	1	0	108	0.33	0
2007-2008	5	50	1	2	2	3	2	3	3	5400	26.73	0	1	0	1	2	81.33	1.2	37.11111111	1	2	1	111.7145498	0	0	0	139	0.166363636	0
2007-2008	5	68	1	1	1	2	2	2	3	840	23.35	0	1	1	0	2	72.49	0.9	44.32161419	1	2	1	90.86239676	0	0	0	138	0.18	0
2007-2008	5	63	2	1	1	3	3	3	3	1860	25.47	0	1	1	0	2	90.17	0.5	12.0839029	1	1	3	58.68013037	0	0	0	147	0.141020408	0
2007-2008	5	56	1	1	1	3	3	2	3	660	26.36	0	1	1	0	2	121.99	0.6	8.51831458	1	1	3	56.74693465	0	0	0	148	0.110909091	0
2007-2008	5	26	2	4	1	3	3	1	3	405	45.65	0	1	0	0	0	54.81	6.6	100.1	1	2	1	124.8485039	0	0	0	139	0.100606061	0
2007-2008	5	71	2	1	1	2	2	2	3	420	17.52	0	1	1	0	2	90.17	1	10.26764973	1	1	3	55.47343488	1	0	1	87	0.215744681	0
2007-2008	5	56	1	3	2	1	1	2	2	180	22.7	1	1	1	1	2	54.81	4.8	249.375	1	2	1	110.8913614	1	1	0	32	0.192978723	0
2007-2008	5	55	2	3	2	2	1	2	3	10	24.87	0	1	1	0	2	45.97	1.1	30.83478671	1	2	1	107.9054337	0	0	0	143	0.166666667	0
2007-2008	5	39	1	1	1	2	3	2	3	4560	39.01	0	1	1	0	2	107.85	0.9	48.08318093	1	2	2	74.2181223	0	0	0	138	0.171875	0
2007-2008	5	69	2	1	2	1	3	1	3	60	31.14	0	1	1	0	2	60.11	5	34.57142857	1	2	2	89.53698396	0	0	0	148	0.096734694	0
2007-2008	5	67	1	3	2	2	3	3	3	1050	30.95	0	1	1	1	2	81.33	0.2	90.00885391	1	2	2	85.75875598	0	0	0	155	0.114583333	0
2007-2008	5	47	2	2	2	2	3	3	3	60	17.93	0	1	1	0	2	63.65	0.5	54.05383265	1	2	1	115.3270836	0	0	0	142	0.413043478	0
2007-2008	5	42	2	1	1	1	3	3	2	720	46.33	0	1	0	0	0	54.81	2.2	30.83397926	1	2	1	111.5761362	0	0	0	147	0.338958333	1
2007-2008	5	69	2	1	1	1	2	2	2	750	27.09	0	1	1	0	2	57.46	3	96.07630032	1	2	1	90.87604106	0	0	0	134	0.128979592	0
2007-2008	5	55	1	3	1	2	2	1	2	140	31.4	0	1	1	0	2	87.52	2.8	37.18508413	1	2	2	85.38547988	0	0	0	143	0.015625	0
2007-2008	5	65	1	4	2	1	1	2	2	90	29.06	1	1	1	1	2	90.17	13.2	229.1543227	1	2	2	76.7718226	1	1	0	20	0.222608696	0
2007-2008	5	80	1	1	1	3	3	2	2	105	22.62	1	1	1	0	2	105.2	35.9	38.4	1	2	3	57.34583884	1	1	0	88	0.367708333	0
2007-2008	5	64	2	3	2	2	1	1	2	1860	29.91	0	1	1	0	2	54.81	3	122.5	1	2	1	95.59931603	0	0	0	155	0.059387755	0
2007-2008	5	77	1	1	1	2	3	2	3	315	29.3	0	1	0	0	2	107.85	0.7	14.76821889	1	1	3	56.83049063	1	1	0	52	0.083333333	1
2007-2008	5	75	1	1	1	1	1	1	2	360	37.63	1	1	1	0	2	131.72	3.4	19.61514078	1	1	3	45.25949931	1	1	0	17	0.177391304	0
2007-2008	5	47	2	3	1	3	3	1	3	50	22.1	0	0	0	0	2	63.65	0.3	112.2611825	1	2	1	100.0427713	0	0	0	142	0.068181818	0
2007-2008	5	51	1	4	1	3	3	2	3	1370	33.08	0	1	1	0	2	99.01	0.5	171.3799655	1	2	2	75.64938303	1	0	1	26	0.1875	0
2007-2008	5	80	2	1	2	2	1	1	1	30	30.43	1	1	1	1	2	159.12	6.7	25.97633598	1	1	5	26.20604265	0	0	0	137	0.37893617	0
2007-2008	5	62	2	3	1	1	1	1	1	750	29.92	0	1	0	1	2	82.21	8.2	49.44444444	1	2	2	66.07596955	0	0	0	148	0.369111111	1
2007-2008	5	80	2	1	2	1	1	2	3	720	27.02	1	1	1	0	2	107.85	2.2	87.05380711	1	2	4	41.93888373	1	0	0	93	0.251702128	1
2007-2008	5	75	1	1	1	3	3	2	3	150	30.33	0	1	0	1	2	90.17	8.4	98.58385358	1	2	2	71.56395535	1	1	0	90	0.166304348	0
2007-2008	5	72	1	1	2	3	3	2	3	180	29.81	0	1	0	0	2	88.4	4.2	36.66734112	1	2	2	74.8590305	1	1	0	74	0.058958333	0
2007-2008	5	64	1	2	1	1	2	2	2	150	22.96	0	0	1	0	2	81.33	0.1	31.90673449	1	2	1	101.2509761	0	0	0	132	0.190833333	1
2007-2008	5	73	1	1	1	3	3	1	3	225	27.56	1	1	1	1	2	106.96	2.4	5.534102142	1	1	3	59.03450608	0	0	0	149	0.21	0
2007-2008	5	77	2	1	2	2	3	2	2	1200	36	1	1	1	1	2	54.81	1.3	93.60606414	1	2	2	87.25594283	1	1	0	73	0.364042553	1
2007-2008	5	79	2	1	1	2	2	1	3	160	26.08	0	0	0	0	2	110.5	0.6	2.558274138	1	1	4	41.01214157	0	0	0	136	0.117916667	0
2007-2008	5	60	1	1	1	3	3	1	2	2520	29	0	1	1	0	2	114.92	0.7	5.937779873	1	1	3	59.3055999	1	1	0	43	0.104166667	1
2007-2008	5	62	1	4	1	2	3	1	2	1080	30.19	0	1	0	1	2	74.26	1.5	37.27922207	1	2	1	93.83987145	0	0	0	142	0.105102041	0
2007-2008	5	79	1	1	1	1	1	2	3	300	33.46	0	1	0	1	2	116.69	1	10	1	1	3	50.94658227	1	0	1	93	0.113404255	1
2007-2008	5	80	2	1	2	2	3	1	2	108	28.86	0	1	1	0	2	92.82	4.6	34.22753346	1	2	3	50.28147851	1	0	0	91	0.086956522	0
2007-2008	5	65	2	1	1	2	2	2	1	1620	23.18	0	0	0	1	2	107.85	13.6	2.531681821	1	1	3	46.5991655	0	0	0	148	0.052653061	0
2007-2008	5	26	2	4	2	2	1	3	3	3900	34.87	0	1	0	0	0	63.65	20.6	39.84270066	1	2	1	115.9448586	0	0	0	144	0.26969697	0
2007-2008	5	80	1	1	2	3	3	2	2	150	30.73	0	1	1	0	2	152.93	4.5	33.53382084	1	2	4	36.47879194	1	1	0	88	0.198297872	1
2007-2008	5	60	1	1	2	1	3	3	3	3240	28.58	0	1	1	0	2	90.17	1.1	537.9909649	1	3	2	79.5161984	0	0	0	139	0.098571429	0
2007-2008	5	74	1	1	1	2	2	2	3	610	27.59	0	0	0	1	2	90.17	1	58.19981313	1	2	2	72.06843439	0	0	0	148	0.230612245	0
2007-2008	5	60	1	4	2	2	3	1	1	150	31.09	0	1	1	0	2	152.93	19.2	1104.237826	1	3	4	41.98126082	0	0	0	155	0.202391304	0
2007-2008	5	39	1	4	1	2	3	1	3	1440	38.51	0	1	0	0	2	74.26	7	719.0040575	1	3	1	110.2947114	0	0	0	148	0.16625	0
2007-2008	5	76	1	1	1	3	1	2	2	300	26.28	1	1	0	0	2	125.53	4.8	63.21513703	1	2	3	47.63482608	1	1	0	124	0.162765957	0
2007-2008	5	60	1	2	1	3	3	1	2	1260	30.79	0	0	1	0	2	134.37	3.9	423.6285514	1	3	3	56.75090744	1	0	1	95	0.117916667	0
2007-2008	5	20	2	1	1	1	1	3	2	420	22.15	0	1	0	0	0	63.65	1.2	32.16513222	1	2	1	120.9361125	0	0	0	150	0.140625	0
2007-2008	5	80	2	1	1	2	2	1	3	705	25.05	0	1	1	0	2	81.33	1.7	5.576680444	1	1	3	58.99380643	0	0	0	133	0.181836735	0
2007-2008	5	43	2	1	1	2	3	1	3	180	33.87	0	1	1	0	0	106.08	11.1	8.057619532	1	1	3	55.48474332	0	0	0	141	0.108484848	0
2007-2008	5	34	1	1	2	3	2	3	2	2580	28.77	0	1	1	0	2	159.12	5.2	16.51486845	1	1	3	48.03394946	0	0	0	134	0.21875	0
2007-2008	5	79	1	1	1	2	2	2	2	420	19.73	1	1	1	0	2	99.01	0.3	72.26529563	1	2	2	62.14187432	1	0	0	122	0.183958333	0
2007-2008	5	80	2	1	2	2	1	1	1	10	22.17	1	1	1	1	2	99.01	0.4	44.65891833	1	2	3	46.50731987	1	1	0	13	0.357083333	1
2007-2008	5	51	2	4	1	2	3	1	3	480	26.19	0	1	1	1	2	45.97	1.4	92.91374705	1	2	1	110.9804089	0	0	0	146	0.138787879	0
2007-2008	5	49	1	3	2	2	1	2	3	1320	27.02	0	1	1	1	2	64.53	0.6	2363.333333	1	3	1	108.9181522	1	0	0	100	0.09375	0
2007-2008	5	73	1	1	2	1	1	2	2	225	35.67	1	1	1	0	2	114.92	4.1	4.272727273	1	1	3	54.12973909	1	1	0	125	0.223404255	0
2007-2008	5	45	1	4	1	2	3	1	3	2580	35.53	0	1	0	1	2	90.17	1.6	306.1137786	1	3	2	88.35210095	0	0	0	143	0.015625	0
2007-2008	5	76	1	1	1	1	3	2	2	660	21.02	0	1	1	0	2	185.64	1.5	158.8473008	1	2	5	29.68096829	1	0	0	116	0.162916667	0
2007-2008	5	71	1	1	1	2	3	2	2	45	28.9	0	1	1	0	2	125.53	8.3	43.7701925	1	2	3	49.33763655	0	0	0	146	0.235625	1
2007-2008	5	72	1	1	2	2	3	2	3	875	38.78	1	1	0	0	2	107.85	2.8	13.43655002	1	1	3	58.86202014	0	0	0	146	0.224081633	0
2007-2008	5	57	1	4	2	2	1	2	3	105	28.73	1	1	1	1	2	86.63	0.5	60.45819789	1	2	2	85.23405399	1	0	1	100	0.171875	0
2007-2008	5	40	2	1	1	1	1	3	1	1200	23.4	0	1	0	0	0	63.65	0.3	32.38696606	1	2	1	105.0850594	0	0	0	151	0.0415625	0
2007-2008	5	76	1	1	2	1	1	2	2	420	39.19	1	1	0	1	2	107.85	6.1	37.09901639	1	2	3	57.23110839	0	0	0	139	0.271632653	0
2007-2008	5	51	2	3	1	3	3	2	3	180	33.77	0	1	0	0	2	63.65	2.7	59.70106274	1	2	1	97.27084923	0	0	0	144	0.03030303	0
2007-2008	5	73	2	1	1	2	2	1	3	60	33.43	0	1	1	1	2	85.75	4.6	8.658297696	1	1	3	58.12649499	0	0	0	149	0.139183673	0
2007-2008	5	66	1	4	1	3	3	2	3	150	22.24	1	0	1	1	2	116.69	1.9	29.71783637	1	1	3	55.81807109	1	0	0	20	0.280833333	0
2007-2008	5	44	2	1	1	1	1	3	3	4530	30.02	0	1	1	0	0	45.97	0.6	56.64140038	1	2	1	116.5739684	0	0	0	133	0.234285714	0
2007-2008	5	80	2	1	2	1	2	2	3	1080	19.14	0	1	1	0	2	81.33	0.4	22.14166442	1	1	3	58.99380643	1	1	0	60	0.121458333	0
2007-2008	5	75	2	1	2	3	3	1	3	230	29.44	1	1	1	0	2	125.53	1.6	17.08775398	1	1	4	36.15455756	0	0	0	147	0.22755102	0
2007-2008	5	47	2	5	1	2	2	1	1	960	22.15	0	1	0	0	2	45.97	0.7	51.65692743	1	2	1	114.1430115	0	0	0	144	0.121212121	0
2007-2008	5	80	2	1	2	1	2	2	1	420	29.05	1	1	1	0	2	99.01	0.7	7.500606061	1	1	3	46.50731987	1	0	0	120	0.235625	1
2007-2008	5	50	1	1	1	1	3	1	3	8160	29.32	0	1	1	0	2	125.53	6.1	4.862183479	1	1	3	57.17999631	0	0	0	148	0.156122449	0
2007-2008	5	80	1	1	1	3	3	1	3	3104	26	0	1	1	0	2	125.53	0.9	17.74193548	1	1	3	46.31499034	0	0	0	146	0.127659574	1
2007-2008	5	33	1	3	2	3	3	1	3	640	29.58	0	1	0	1	2	63.65	2	48.17472965	1	2	1	122.5672179	0	0	0	146	0.1509375	0
2007-2008	5	59	1	2	1	1	2	1	3	80	26.09	1	1	1	1	2	78.68	1.1	579.7174582	1	3	1	108.1901304	1	1	0	59	0.357234043	0
2007-2008	5	80	2	1	1	2	2	2	2	40	24.89	0	1	0	0	2	85.75	2.5	10.35714286	1	1	3	55.33741595	0	0	0	136	0.066326531	0
2007-2008	5	34	2	3	1	2	3	1	3	900	34.74	0	1	0	0	0	61	12.3	61.80645161	1	2	1	113.9443631	0	0	0	152	0.045454545	0
2007-2008	5	48	1	2	1	3	3	2	3	1350	28.47	0	1	0	0	2	84.86	1.9	57.71241652	1	2	1	107.6130165	0	0	0	135	0.078125	0
2007-2008	5	44	2	4	1	2	1	1	1	240	38.22	0	1	0	0	0	50.39	2	31.33333333	1	2	1	113.1055338	0	0	0	153	0.23375	0
2007-2008	5	68	2	1	2	3	3	1	3	300	21.77	0	1	0	0	2	99.01	2.4	6.638403042	1	1	3	50.59764816	0	0	0	147	0.323877551	1
2007-2008	5	78	2	1	1	3	2	2	3	255	36.21	0	1	1	0	2	90.17	1.1	8.25	1	1	3	52.81165742	1	0	0	110	0.280888889	0
2007-2008	5	80	1	1	1	2	2	1	2	330	26.08	1	1	0	0	2	116.69	0.4	57.49749837	1	2	3	50.5899562	1	1	0	105	0.317826087	1
2007-2008	5	80	2	1	2	2	2	1	3	1260	21.88	1	1	1	0	2	106.96	52.6	73.33836133	1	2	4	42.35828708	1	1	0	16	0.381914894	1
2007-2008	5	67	2	1	1	2	1	1	2	180	37.92	1	1	1	1	2	75.14	7.8	35.70017972	1	2	2	71.12433035	0	0	0	134	0.428125	1
2007-2008	5	41	2	2	2	1	1	3	3	45	35.25	0	0	1	0	0	61.88	0.3	59.51055318	1	2	1	124.4592777	0	0	0	153	0.1353125	0
2007-2008	5	72	1	1	2	1	1	1	1	3480	27.24	0	1	1	0	2	116.69	6	25.00083181	1	1	3	53.51435748	0	0	0	141	0.214583333	0
2007-2008	5	70	1	1	1	3	3	2	3	2280	32.4	1	1	1	0	2	119.34	0.4	5.420034542	1	1	3	52.81681094	0	0	0	138	0.278695652	0
2007-2008	5	50	1	2	1	3	1	1	3	1950	31.97	0	1	1	1	2	67.18	2.1	85.3859663	1	2	1	122.9785347	0	0	0	153	0.191818182	0
2007-2008	5	44	2	1	2	1	3	2	3	45	33.11	0	1	1	0	0	54.81	1.1	179.6959698	1	2	1	110.0195376	0	0	0	151	0.173265306	0
2007-2008	5	80	2	2	2	1	2	2	2	360	23.92	0	1	1	0	2	63.65	2.1	110.1381364	1	2	1	91.46533089	1	1	0	17	0.186170213	0
2007-2008	5	56	2	1	1	3	2	1	3	945	21.46	0	0	0	0	2	100.78	0.2	2.7	1	1	3	53.88228106	0	0	0	150	0.141212121	0
2007-2008	5	27	2	2	2	2	3	1	3	630	26.4	0	1	1	0	0	80.44	0.8	149.5741445	1	2	1	99.99546044	0	0	0	139	0.150625	0
2007-2008	5	74	2	2	2	1	1	1	1	240	28.67	0	1	1	0	2	54.81	1.6	65.26627943	1	2	1	102.728954	0	0	0	157	0.293958333	0
2007-2008	5	76	1	1	1	2	3	2	3	540	36.53	1	1	1	0	2	90.17	12	84.45859873	1	2	2	71.06300766	1	0	0	130	0.419148936	0
2007-2008	5	80	2	4	2	1	2	1	1	105	17.8	0	1	1	1	2	63.65	1.9	48.67809017	1	2	2	79.34341957	1	0	0	136	0.231304348	0
2007-2008	5	49	1	2	2	2	3	1	1	180	35.51	0	1	1	1	2	112.27	2.3	39.70307898	1	2	2	76.18707073	0	0	0	154	0.230816327	0
2007-2008	5	61	1	1	1	3	3	1	1	240	34.08	0	1	1	1	2	54.81	5.7	65.8751681	1	2	1	107.0641215	0	0	0	147	0.112244898	0
2007-2008	5	68	2	3	1	2	1	1	1	600	31.87	0	1	0	0	2	65.42	4.4	42.92121333	1	2	2	83.50909381	0	0	0	146	0.1575	0
2007-2008	5	42	2	1	2	2	1	3	3	4200	31.4	0	0	0	0	0	54.81	3.4	41.85899684	1	2	1	111.5761362	0	0	0	151	0.090909091	0
2007-2008	5	79	1	3	1	3	3	2	3	390	28.17	1	1	1	1	2	99.01	1	37.40976496	1	2	2	62.14187432	1	0	0	130	0.166666667	0
2007-2008	5	77	1	4	2	1	1	2	3	60	19.3	0	1	1	0	2	107.85	2.1	178.050101	1	2	3	56.83049063	1	0	0	128	0.095744681	0
2007-2008	5	32	2	1	1	1	2	3	3	180	20.68	0	1	1	0	0	63.65	1.8	48.83333333	1	2	1	111.1596028	0	0	0	150	0.121212121	0
2007-2008	5	80	1	1	1	2	3	1	1	250	24.92	1	0	0	0	2	146.74	0.6	17.53301663	1	1	4	38.3466569	1	0	0	114	0.117916667	1
2007-2008	5	51	2	2	1	2	1	1	3	100	33.72	0	1	1	1	2	54.81	1.7	150.1318436	1	2	1	120.7424963	0	0	0	145	0.2653125	0
2007-2008	5	46	2	4	1	1	3	1	3	150	40.44	1	1	1	0	2	81.33	8	33.8697318	1	2	2	74.90864995	0	0	0	142	0.186666667	0
2007-2008	5	59	1	2	1	2	1	3	3	200	19.4	0	1	0	0	2	90.17	0.5	94.4	1	2	1	92.57097797	0	0	0	144	0.125	0
2007-2008	5	74	2	1	1	2	2	2	2	765	18.81	1	1	0	0	2	90.17	0.8	11.55810195	1	1	3	54.31662832	1	0	0	70	0.217173913	0
2007-2008	5	69	1	1	1	3	3	2	3	720	30.06	0	1	1	1	2	116.69	0.4	3.902331356	1	1	3	54.6540777	0	0	0	151	0.180416667	1
2007-2008	5	80	1	1	2	2	3	1	3	255	20.98	1	1	1	0	2	107.85	3	13.88772518	1	1	3	55.64538492	1	0	0	88	0.176875	0
2007-2008	5	52	1	4	1	1	1	3	3	120	26.77	0	1	1	0	2	58.34	1.3	130.6375466	1	2	1	111.1581086	0	0	0	136	0.169565217	0
2007-2008	5	56	2	1	1	1	2	2	2	420	22.43	0	1	0	0	2	63.65	1.8	71.78654292	1	2	1	93.91369975	0	0	0	147	0.125714286	1
2007-2008	5	80	2	1	2	2	1	1	2	60	28.24	0	1	1	1	2	99.01	3.7	55.42857143	1	2	3	46.50731987	1	1	0	65	0.162666667	0
2007-2008	5	37	1	2	2	1	2	3	3	1930	21.79	0	1	0	0	2	107.85	0.8	51.37667999	1	2	2	87.01216152	0	0	0	139	0.015625	0
2007-2008	5	75	1	1	1	2	2	2	3	3060	37.55	0	1	1	0	2	75.14	1.5	58.08231047	1	2	2	85.23446563	1	0	1	75	0.079791667	0
2007-2008	5	65	2	1	1	3	3	1	3	1620	25.97	0	1	1	0	2	99.01	0.5	5.945582391	1	1	3	51.67524987	0	0	0	151	0.154489796	0
2007-2008	5	49	2	1	1	1	3	3	2	1200	42.85	0	1	1	1	2	213.93	1.1	1651.058525	1	3	5	22.78066624	1	1	0	32	0.360606061	0
2007-2008	5	22	2	1	2	1	3	1	3	990	20	0	0	0	0	0	63.65	1.1	67.01368363	1	2	1	119.2489328	0	0	0	141	0.0934375	0
2007-2008	5	75	2	1	2	2	2	1	1	510	33.46	0	1	1	1	2	98.12	11	3.302027748	1	1	3	48.69497848	0	0	0	137	0.178367347	0
2007-2008	5	36	2	4	2	1	2	2	3	660	22.96	0	1	0	0	0	27.4	1.5	32.22627278	1	2	1	146.1890002	0	0	0	136	0.100909091	0
2007-2008	5	22	2	1	1	2	2	3	3	5520	32.69	0	1	0	0	0	64.53	2.1	37.1973398	1	2	1	117.2768119	0	0	0	134	0.0625	0
2007-2008	5	80	1	1	1	2	2	2	3	240	22.05	0	0	1	0	2	107.85	0.6	8.750412444	1	1	3	55.64538492	1	1	0	42	0.156122449	0
2007-2008	5	78	1	3	2	1	1	2	3	300	32.21	1	1	1	1	2	118.46	2.6	66.66493304	1	2	3	50.38137175	1	0	1	104	0.253061224	1
2007-2008	5	50	2	2	2	3	3	3	3	150	34.69	0	1	1	1	2	67.18	6.6	75.17534621	1	2	1	105.7767965	0	0	0	153	0.158787879	0
2007-2008	5	55	2	2	1	2	3	2	2	90	52.91	1	1	1	1	2	90.17	11.6	547.1794872	1	3	2	71.55544353	1	0	0	38	0.382340426	0
2007-2008	5	78	2	1	1	2	3	2	3	180	24.29	0	1	1	0	2	116.69	4.1	17.90791897	1	1	4	38.66816137	0	0	0	147	0.076530612	0
2007-2008	5	42	2	2	2	2	3	1	3	1950	22.62	0	0	0	0	0	54.81	1	41.78211684	1	2	1	128.6224904	0	0	0	140	0.1040625	0
2007-2008	5	73	1	1	2	1	3	1	3	3480	27.86	0	1	1	1	2	99.89	0.6	54.42857143	1	2	2	64.12414811	0	0	0	148	0.169795918	0
2007-2008	5	65	1	1	1	3	2	2	2	840	33.64	0	1	1	1	2	83.98	2.7	47.41834404	1	2	2	83.66265064	0	0	0	134	0.204791667	1
2007-2008	5	42	2	1	1	2	2	1	3	100	22.23	0	1	1	0	0	66.3	0.4	60.43081967	1	2	1	98.62917305	0	0	0	140	0.150625	0
2007-2008	5	46	2	3	2	2	1	2	2	960	30.03	0	1	1	1	2	39.78	1.5	180.7624333	1	2	1	120.5475147	0	0	0	134	0.211818182	0
2007-2008	5	42	2	1	1	2	3	1	2	260	29.44	0	0	0	0	0	55.69	6.2	48.52122905	1	2	1	110.9903302	0	0	0	138	0.136060606	0
2007-2008	5	54	1	2	1	2	1	1	3	780	27.46	0	1	1	0	2	81.33	0.3	200	1	2	1	108.6192335	0	0	0	145	0.15625	0
2007-2008	5	80	1	1	1	2	3	1	3	1920	22.45	1	1	0	0	2	116.69	0.7	5.882281774	1	1	3	50.5899562	0	0	0	133	0.095744681	0
2007-2008	5	80	1	1	1	2	2	1	1	1020	25.81	0	0	1	0	2	54.81	5.9	65.24761905	1	2	1	93.68707483	1	0	0	70	0.152708333	0
2007-2008	5	55	2	2	1	1	3	1	2	60	48.04	0	1	1	1	2	125.53	5.1	6550.415512	1	3	3	47.96491479	1	0	0	17	0.204375	0
2007-2008	5	72	2	1	2	2	3	3	3	60	23.91	0	1	1	0	2	63.65	2.3	211.6932747	1	2	2	83.92994257	0	0	0	155	0.201428571	0
2007-2008	5	46	2	4	1	1	1	1	3	2100	28.99	0	1	0	0	2	57.46	1.5	36.74074074	1	2	1	106.8111728	0	0	0	137	0.120909091	0
2007-2008	5	80	2	1	1	2	3	1	1	20	29.93	0	1	1	0	2	110.5	4	70.38075464	1	2	4	40.72505658	1	0	0	64	0.187083333	0
2007-2008	5	63	1	2	1	3	3	3	2	1110	29.71	0	1	0	1	2	87.52	3.1	35.13513514	1	2	1	93.31393489	0	0	0	142	0.09375	0
2007-2008	5	69	2	2	2	1	2	2	2	20	37.82	0	1	1	1	2	125.53	3.2	38.20361667	1	2	4	43.47235386	1	0	0	148	0.266875	0
2007-2008	5	80	2	1	2	2	2	1	2	45	29.71	0	1	1	1	2	85.75	11.8	7.173736629	1	1	3	55.33741595	0	0	0	135	0.242708333	0
2007-2008	5	74	2	1	1	3	3	1	1	2340	22.33	0	0	0	0	2	99.01	11.5	15.60713061	1	1	3	48.50939092	0	0	0	149	0.094897959	0
2007-2008	5	73	2	5	1	2	2	1	2	1800	23.88	0	1	1	0	2	108.73	0.6	13.3329539	1	1	4	43.62002226	0	0	0	139	0.204583333	0
2007-2008	5	74	2	1	1	2	2	1	1	240	32.57	0	1	1	0	2	107.85	2.1	9.071953353	1	1	4	43.74429038	1	0	1	137	0.074693878	0
2007-2008	5	25	1	1	2	2	3	1	3	540	19.39	0	0	0	0	2	86.63	0.4	31.10424203	1	2	1	106.717881	0	0	0	154	0.0884375	0
2007-2008	5	80	2	1	2	2	2	2	3	300	22.71	1	1	1	0	2	208.62	69.6	368.6442681	1	3	5	18.88753536	1	1	0	4	0.391162791	0
2007-2008	5	78	1	1	1	2	2	1	2	1320	30.79	0	1	1	1	2	117.57	0.5	6.76493096	1	1	3	50.83970891	1	0	1	90	0.124042553	1
2007-2008	5	66	1	1	2	2	1	2	1	300	21.37	0	1	0	0	2	99.01	1.6	301.8890646	1	3	2	68.08385182	1	0	0	112	0.104166667	0
2007-2008	5	77	1	1	2	1	2	1	2	75	31.57	1	1	1	0	2	116.69	9.9	1.960813309	1	1	3	51.66739409	1	0	0	63	0.248863636	0
2007-2008	5	55	1	1	1	1	2	3	2	420	37.14	0	1	1	1	2	77.79	19.2	31.5	1	2	1	96.70280532	1	0	0	104	0.22875	0
2007-2008	5	31	2	1	2	1	2	1	1	180	35.12	0	1	0	1	0	61.88	6.3	77.11083502	1	2	1	115.8215027	0	0	0	139	0.180638298	0
2007-2008	5	76	1	1	1	3	3	1	3	660	25.82	0	1	1	0	2	172.38	5	17.69153796	1	1	4	32.46305197	0	0	0	133	0.13875	0
2007-2008	5	70	1	2	1	3	3	2	3	900	34.01	0	1	1	0	2	75.14	14.4	97.16158889	1	2	1	102.0557531	0	0	0	141	0.132653061	0
2007-2008	5	73	2	1	1	2	1	1	1	60	28.48	0	1	0	0	2	87.52	3.6	8.162511542	1	1	3	56.70981263	0	0	0	141	0.162857143	0
2007-2008	5	80	1	1	2	3	2	2	3	210	29.64	0	1	0	0	2	90.17	13.3	32.73684211	1	2	2	69.09403864	0	0	0	139	0.184347826	0
2007-2008	5	63	2	1	2	1	2	3	3	180	21.57	0	1	1	1	2	735.49	3.6	2182.5	1	3	6	4.63937605	1	0	0	28	0.221555556	0
2007-2008	5	62	2	1	1	3	3	1	3	285	24.24	0	0	0	0	2	62.76	77.5	30.18996798	1	2	1	91.57313565	0	0	0	140	0.196734694	1
2007-2008	5	80	2	5	2	1	2	1	1	40	25.3	0	1	1	0	2	65.42	0.4	33.26666667	1	2	2	76.75819489	1	1	0	38	0.147727273	0
2007-2008	5	79	1	1	1	2	3	3	2	1260	24.27	0	1	1	0	2	125.53	1.3	6.585486986	1	1	3	46.64148071	1	0	1	130	0.212553191	1
2007-2008	5	69	1	4	2	1	1	3	3	140	23.94	0	1	1	1	2	99.01	2	2196.215245	1	3	2	66.66407591	1	0	0	39	0.32755102	0
2007-2008	5	80	2	1	2	2	3	1	1	1015	24.89	0	1	1	0	2	81.33	0.3	14.11811679	1	1	3	58.99380643	1	1	0	112	0.112244898	0
2007-2008	5	68	2	5	2	1	1	1	2	320	34	0	1	1	0	2	63.65	0.6	78.79305121	1	2	2	86.32168953	0	0	0	144	0.249069767	0
2007-2008	5	60	1	2	1	2	3	3	3	105	27.43	0	0	1	0	2	120.22	4.4	31.55555556	1	2	2	64.91920126	0	0	0	147	0.176734694	1
2007-2008	5	68	1	1	2	2	3	2	3	30	38.18	1	1	1	1	2	187.41	4.9	318.5420129	1	3	4	31.03895908	1	1	0	26	0.310227273	0
2007-2008	5	66	2	2	2	2	2	1	1	780	29.86	0	1	1	1	2	116.69	1.4	20.625	1	1	3	48.49624759	0	0	0	148	0.295102041	0
2007-2008	5	63	2	2	1	3	3	1	1	70	42.03	1	1	1	1	2	116.69	2	176.7178057	1	2	3	49.5290948	1	0	0	144	0.464583333	0
2007-2008	5	64	1	2	1	2	1	2	2	30	29.87	0	1	1	1	2	81.33	1.7	446.1586991	1	3	1	101.2509761	0	0	0	141	0.314347826	0
2007-2008	5	56	1	2	2	1	3	1	2	225	33.41	0	1	1	1	2	116.69	6.9	431.7948718	1	3	2	69.22306604	0	0	0	144	0.27826087	0
2007-2008	5	80	1	1	2	3	1	1	2	360	29.71	1	1	1	0	2	99.01	0.5	56.67055194	1	2	2	61.7068812	1	1	0	14	0.20125	0
2007-2008	5	48	1	1	1	3	3	1	3	160	28.12	0	1	0	0	2	127.3	0.9	1.829217823	1	1	3	57.01668736	0	0	0	150	0.088125	0
2007-2008	5	37	1	4	1	2	3	3	3	1440	24.46	0	1	0	0	2	72.49	1	36.465	1	2	1	112.9685319	0	0	0	151	0.056875	0
2007-2008	5	44	1	3	2	1	2	3	3	45	26.21	0	0	0	0	2	88.4	0.5	50.18853372	1	2	1	91.13081208	0	0	0	135	0.227391304	0
2007-2008	5	44	1	3	1	2	3	1	3	720	27.08	0	0	0	0	2	81.33	0.7	44.09758757	1	2	1	100.7965708	0	0	0	153	0.046875	0
2007-2008	5	66	1	1	1	2	2	3	3	600	34.06	0	1	1	0	2	63.65	5.3	104.268175	1	2	1	97.20744509	1	0	1	125	0.065833333	0
2007-2008	5	20	2	4	2	2	3	1	3	30	21.49	0	0	0	0	0	54.81	0.1	1237.123165	1	3	1	130.2230465	0	0	0	155	0.196734694	0
2007-2008	5	80	1	1	2	3	3	1	3	420	35.22	1	1	1	0	2	90.17	5.7	42.4991415	1	2	2	69.09403864	1	1	0	134	0.230212766	1
2007-2008	5	47	2	2	2	3	3	1	1	180	25.1	0	1	0	0	2	45.97	4.6	221.6	1	2	1	131.5815271	0	0	0	137	0.109375	1
2007-2008	5	59	1	3	1	2	3	3	3	3360	22.67	1	1	1	1	2	65.42	0.5	51.29781022	1	2	1	100.9634561	0	0	0	133	0.224545455	1
2007-2008	5	31	2	3	1	3	2	1	3	270	28.25	0	1	0	0	0	72.49	1.5	99.04761905	1	2	1	95.65590354	0	0	0	133	0.1040625	0
2007-2008	5	70	2	1	2	1	3	3	3	180	28.87	0	1	1	0	2	100.78	1.8	14.26335312	1	1	3	48.83547901	0	0	0	147	0.17625	0
2007-2008	5	72	1	1	1	2	2	2	3	1485	32.23	1	1	1	0	2	99.01	0.9	30.63829787	1	2	2	65.27390707	0	0	0	147	0.227346939	0
2007-2008	5	61	2	2	2	1	3	3	3	1260	35.18	0	1	1	0	2	124.64	6.5	4.210359198	1	1	3	46.37990657	0	0	0	152	0.267959184	0
2007-2008	5	65	1	1	1	2	2	2	3	120	29.1	0	1	1	0	2	102.54	1.4	54.92351849	1	2	2	65.71579252	1	1	0	73	0.111041667	1
2007-2008	5	44	1	4	2	1	2	1	3	460	27.49	0	1	1	0	2	99.01	1.5	48.2669363	1	2	2	79.4622121	0	0	0	145	0.315208333	1
2007-2008	5	75	2	2	2	1	1	1	2	1080	34.7	1	1	1	0	2	134.37	1.4	59.73944547	1	2	4	38.38630925	0	0	0	133	0.293265306	0
2007-2008	5	62	1	2	2	1	1	2	2	20	22.61	1	1	0	1	2	78.68	3.2	166.2584356	1	2	1	105.9340045	0	0	0	153	0.252916667	0
2007-2008	5	45	1	5	1	2	3	1	2	225	37.1	0	1	1	1	2	99.01	13.2	2581.531176	1	3	2	78.90597662	1	0	0	143	0.2340625	0
2007-2008	5	79	2	1	2	2	3	1	3	250	26.87	0	1	0	0	2	81.33	2.4	12.69451697	1	1	3	59.40967415	0	0	0	146	0.17673913	0
2007-2008	5	39	1	1	1	2	3	3	2	640	36.32	0	0	1	1	2	72.49	5.9	124.3387726	1	2	1	111.392508	0	0	0	140	0.1765625	0
2007-2008	5	72	2	1	1	1	3	1	1	490	29.85	1	1	1	0	2	70.72	3.8	36.92950392	1	2	2	73.89177853	1	0	0	75	0.293469388	0
2007-2008	5	71	1	1	1	2	2	2	3	315	37.8	0	1	1	1	2	149.4	13.8	5.536652393	1	1	4	39.97421315	0	0	0	156	0.200869565	1
2007-2008	5	80	1	2	2	1	2	2	2	45	34.94	0	1	1	0	2	99.01	8.2	84.09727748	1	2	2	71.33490522	1	0	0	117	0.074	0
2007-2008	5	56	2	3	1	1	1	3	3	90	36.59	0	1	1	0	2	63.65	4.8	156.1341536	1	2	1	93.91369975	0	0	0	144	0.09375	0
2007-2008	5	62	2	4	1	1	1	1	3	960	23.09	0	1	1	0	2	49.5	0.4	40.5	1	2	1	100.2534422	0	0	0	153	0.084897959	0
2007-2008	5	51	1	4	1	2	3	1	2	75	22.28	0	0	0	1	2	63.65	0.4	60.9375	1	2	1	108.0092129	0	0	0	143	0.21875	0
2007-2008	5	49	1	1	1	3	3	2	3	390	27.13	0	1	0	0	2	72.49	0.6	37.24324324	1	2	1	103.8361237	0	0	0	143	0.10375	0
2007-2008	5	36	1	2	2	3	3	1	3	270	44.5	0	1	1	1	2	178.57	6.2	875.8010118	1	3	3	47.62883277	0	0	0	138	0.234375	0
2007-2008	5	39	1	1	1	2	2	3	3	240	33.14	0	1	0	0	2	99.01	1.6	37.1164612	1	2	2	82.30276172	0	0	0	132	0.045454545	0
2007-2008	5	73	1	2	1	3	3	1	3	900	28.47	0	1	1	0	2	190.94	2.6	75.125	1	2	4	33.86938832	0	0	0	144	0.142291667	1
2007-2008	5	46	1	3	1	1	2	1	3	1200	28.24	0	1	0	0	2	72.49	1	227.6923077	1	2	1	106.04757	0	0	0	137	0.0725	0
2007-2008	5	80	2	1	2	2	3	3	3	120	28.15	0	1	0	1	2	116.69	1.1	15.48009571	1	1	4	38.12870185	1	0	0	78	0.235531915	1
2007-2008	5	78	1	1	2	3	3	1	3	120	26.77	0	1	1	0	2	107.85	3.8	16.05720592	1	1	3	56.4326772	1	0	0	82	0.17	0
2007-2008	5	62	2	3	2	3	3	1	3	360	39.76	0	1	1	1	2	63.65	3.7	66.62396431	1	2	1	90.03771006	0	0	0	140	0.21755102	1
2007-2008	5	76	2	1	1	3	1	1	1	60	31.91	1	1	1	1	2	74.26	5.2	142.2911833	1	2	2	67.72909168	1	1	0	119	0.240816327	0
2007-2008	5	75	1	1	2	2	1	2	3	720	29.37	0	1	1	1	2	108.73	3.1	22.84516109	1	1	3	57.06852712	1	0	0	43	0.095744681	0
2007-2008	5	79	2	1	2	3	3	2	3	450	21.91	0	1	1	0	2	67.18	2.4	1821.575758	1	3	2	74.84676265	1	0	1	134	0.114583333	0
2007-2008	5	64	2	3	2	1	3	2	1	435	32.58	0	1	0	1	2	62.76	1.4	446.3752062	1	3	1	90.29559884	0	0	0	145	0.074693878	0
2007-2008	5	74	1	3	2	1	1	2	3	60	35.24	0	1	0	0	2	72.49	1.4	38.46679159	1	2	2	87.1123399	1	0	0	11	0.09	0
2007-2008	5	22	2	1	2	3	3	1	3	3000	22.15	0	1	0	0	0	83.98	0.1	49.86425752	1	2	2	85.29069446	0	0	0	136	0.051875	0
2007-2008	5	76	1	1	1	1	1	3	2	105	24.36	0	1	1	1	2	227.19	4	10.85449096	1	1	5	23.25048658	1	0	0	107	0.396938776	0
2007-2008	5	56	1	1	1	3	2	3	3	480	27.38	0	1	1	0	2	82.21	10.4	41.5	1	2	1	91.44507859	0	0	0	156	0.234242424	0
2007-2008	5	57	1	3	1	2	1	1	3	350	26.91	0	1	1	1	2	63.65	1	103.1729391	1	2	1	103.5514757	1	1	0	128	0.140625	0
2007-2008	5	80	1	1	1	1	1	2	1	360	22.89	0	1	0	1	2	116.69	0.7	44.50980392	1	2	3	50.5899562	1	1	0	110	0.13875	0
2007-2008	5	62	1	1	1	3	3	2	2	780	39.95	1	1	1	1	2	81.33	1.8	71.94595161	1	2	2	88.82438926	1	0	0	139	0.15625	0
2007-2008	5	38	1	2	2	2	3	1	1	60	33.97	0	1	0	1	2	73.37	7.5	199.1031209	1	2	1	129.0362171	0	0	0	151	0.103333333	0
2007-2008	5	43	1	2	1	3	3	1	2	2820	33.4	0	0	0	0	2	96.36	1.7	75.71500547	1	2	1	95.59514749	0	0	0	153	0.17625	0
2007-2008	5	73	1	1	1	3	1	2	3	840	40.7	1	1	0	1	2	143.21	4.2	140.2139432	1	2	4	41.48487579	0	0	0	135	0.129183673	0
2007-2008	5	80	2	1	1	2	1	1	1	740	26.31	0	1	0	0	2	81.33	3.3	22.96018457	1	1	3	58.99380643	1	0	0	115	0.064489796	1
2007-2008	5	78	1	1	1	2	3	2	2	570	28.06	0	1	0	1	2	125.53	4	7.164875173	1	1	3	46.97027262	1	1	0	69	0.119565217	1
2007-2008	5	54	2	1	2	1	3	2	2	2400	21.87	0	1	0	0	2	44.2	1.4	44.70984916	1	2	1	110.0773674	0	0	0	140	0.16625	0
2007-2008	5	80	1	1	1	2	3	2	3	90	24.76	0	0	1	0	2	107.85	1.3	3.684064298	1	1	3	55.64538492	0	0	0	142	0.12125	0
2007-2008	5	38	1	3	1	2	3	2	3	3600	38.69	0	1	1	0	2	63.65	10.6	64.11131931	1	2	1	118.3370043	0	0	0	152	0.135	0
2007-2008	5	51	1	5	1	2	3	3	1	4200	29.34	0	1	1	0	2	73.37	3.6	279.6082846	1	2	1	101.8786922	1	0	0	108	0.171875	0
2007-2008	5	63	1	4	1	1	1	1	3	90	24.4	0	1	0	1	2	63.65	3	57.06809872	1	2	1	99.27771738	0	0	0	145	0.332682927	0
2007-2008	5	58	2	3	2	2	1	2	3	120	37.84	0	1	1	0	2	58.34	3	35.83783784	1	2	1	97.6846231	0	0	0	148	0.16122449	0
2007-2008	5	67	2	1	1	2	3	2	3	210	22.93	0	1	1	0	2	60.11	1.1	30.9218107	1	2	1	90.8037876	0	0	0	148	0.086530612	0
2007-2008	5	40	1	3	1	3	3	2	3	3060	39.51	0	1	0	1	2	90.17	4.2	145.3734157	1	2	1	91.51043899	0	0	0	135	0.2134375	0
2007-2008	5	72	1	1	2	3	2	1	2	490	28.57	0	1	1	1	2	107.85	1.8	2.992072682	1	1	3	58.86202014	1	0	1	127	0.12244898	1
2007-2008	5	60	1	5	1	3	3	2	3	4500	21.26	0	1	1	0	2	114.92	2	6.586737113	1	1	3	59.3055999	0	0	0	148	0.0625	0
2007-2008	5	44	2	1	1	2	3	1	1	375	21.32	0	1	0	0	0	81.33	0.8	58.66666667	1	2	2	75.9684863	0	0	0	146	0.138787879	0
2007-2008	5	42	2	3	2	1	1	1	3	300	34.83	0	1	0	0	0	54.81	3.5	35.40064122	1	2	1	111.5761362	0	0	0	137	0.170909091	0
2007-2008	5	70	1	2	2	2	1	3	3	240	17.47	0	0	0	1	2	72.49	0.6	77.75310051	1	2	1	103.5741021	1	0	0	135	0.176530612	0
2007-2008	5	50	2	4	1	1	1	1	1	360	50.18	0	1	1	1	2	45.97	27.4	599.4077275	1	3	1	111.7627481	0	0	0	137	0.159387755	0
2007-2008	5	72	1	2	1	2	3	2	3	200	27.05	0	0	1	1	2	144.09	0.4	32.74074074	1	2	3	47.9377754	0	0	0	145	0.131875	0
2007-2008	5	75	1	1	1	1	1	2	2	60	28.98	0	1	0	0	2	123.76	7.6	3.243375459	1	1	3	48.8003738	1	0	1	104	0.102553191	0
2007-2008	5	52	2	1	1	3	1	3	1	1320	23.43	0	1	1	0	2	134.37	67.3	11.01377049	1	1	4	39.13794751	1	1	0	110	0.24375	0
2007-2008	5	61	2	2	1	3	2	1	1	120	32.4	0	1	1	1	2	76.91	10.1	61.39910165	1	2	2	83.1489942	0	0	0	134	0.13244898	0
2007-2008	5	80	2	1	2	2	2	1	1	150	36.71	0	1	1	0	2	102.54	2.6	15.67551592	1	1	4	44.5754969	0	0	0	148	0.116938776	0
2007-2008	5	75	1	2	2	3	3	2	2	600	27.61	0	0	1	1	2	125.53	0.3	4.63250707	1	1	3	55.45539807	0	0	0	145	0.180416667	1
2007-2008	5	80	2	1	2	1	1	1	1	30	17.02	0	0	1	0	2	79.56	0.3	52.49460154	1	2	2	60.58243265	1	0	0	1	0.244285714	0
2007-2008	5	80	1	3	1	2	1	2	2	420	22.89	0	1	0	1	2	66.3	2.7	252.7272727	1	2	2	86.63681626	1	1	0	44	0.095744681	0
2007-2008	5	25	1	3	1	3	2	2	3	90	34.87	0	0	1	0	2	72.49	5.7	48.62068966	1	2	1	122.9041374	0	0	0	144	0.078125	0
2007-2008	5	60	2	2	2	3	1	1	1	180	37.97	0	0	1	1	2	63.65	173	31.27358491	1	2	1	105.2619812	0	0	0	138	0.155918367	0
2007-2008	5	68	1	1	2	1	1	3	2	1620	21.79	0	0	1	1	2	69.84	44.2	31.01457055	1	2	1	92.26499174	1	0	1	9	0.169375	0
2007-2008	5	80	2	1	1	2	2	1	3	105	24.82	1	1	0	0	2	89.28	0.4	10.47562618	1	1	3	52.69887707	0	0	0	155	0.211914894	1
2007-2008	5	59	1	3	1	3	3	2	2	1350	34.36	0	1	1	1	2	63.65	4.5	451.9361856	1	3	1	102.106829	0	0	0	146	0.179090909	0
2007-2008	5	80	1	1	1	2	2	1	1	840	25.31	1	1	1	0	2	99.01	8.4	189.5838662	1	2	2	61.7068812	1	1	0	63	0.176734694	0
2007-2008	5	62	2	2	1	2	2	1	2	720	25.43	0	1	1	1	2	65.42	4.7	96.27722772	1	2	1	100.4115974	1	0	1	118	0.114583333	0
2007-2008	5	59	2	1	2	3	3	2	3	120	35.24	0	1	0	1	2	106.08	21	4.908043584	1	1	3	49.58628329	0	0	0	153	0.214545455	0
2007-2008	5	37	2	4	1	2	1	3	2	1080	36.86	0	1	0	0	0	81.33	14.1	37.08745105	1	2	2	79.7973986	0	0	0	144	0.201041667	0
2007-2008	5	23	2	3	2	1	1	3	3	1260	37.04	0	1	0	1	0	63.65	2	82.35462735	1	2	1	118.4141903	0	0	0	134	0.199090909	0
2007-2008	5	36	1	1	2	3	2	2	3	2460	34.12	0	1	1	0	2	90.17	1.7	35.32521825	1	2	1	94.11820693	0	0	0	130	0.109375	0
2007-2008	5	61	1	2	2	2	3	3	3	150	23.83	1	1	1	1	2	249.29	4.7	187.2554158	1	2	5	26.69437669	1	0	1	79	0.341428571	1
2007-2008	5	59	2	1	1	3	2	2	2	6480	41.43	0	1	1	1	2	69.84	13.8	83.71799369	1	2	2	82.19786367	0	0	0	134	0.27673913	0
2007-2008	5	57	1	1	1	2	2	2	2	180	27.38	0	1	0	0	2	118.46	8	4.727272727	1	1	3	58.38963623	0	0	0	148	0.260217391	0
2007-2008	5	54	2	2	1	2	3	1	1	120	27.28	0	1	1	1	2	275.81	4.1	86.25	1	2	5	18.64911096	1	0	0	59	0.22875	0
2007-2008	5	26	2	1	2	3	3	3	3	360	44.81	0	1	0	1	0	73.37	11.6	202.231977	1	2	1	97.63399713	1	0	0	103	0.27	0
2007-2008	5	78	1	2	2	2	3	1	2	175	22.78	1	1	1	0	2	125.53	0.8	11.24279415	1	1	3	54.29896764	1	0	0	151	0.17	0
2007-2008	5	51	2	1	2	2	2	1	2	400	47.34	0	1	1	1	2	64.53	15.2	74.57777778	1	2	1	95.66219856	0	0	0	148	0.431276596	0
2007-2008	5	70	2	1	1	2	2	3	3	360	18.53	0	1	1	0	2	53.04	1.3	615.4212168	1	3	1	92.64785749	1	0	0	3	0.06122449	0
2007-2008	5	56	1	1	1	2	2	2	2	1740	27.67	0	1	0	0	2	63.65	4.1	59.72607765	1	2	1	104.2814458	0	0	0	153	0.083125	0
2007-2008	5	66	2	1	1	2	1	1	3	60	31.12	0	1	1	0	2	99.01	2.2	14.79236389	1	1	3	51.31352312	0	0	0	150	0.049183673	0
2007-2008	5	78	1	1	1	3	3	2	3	30	33.92	0	1	1	0	2	147.63	0.4	83.21809983	1	2	4	38.60783741	1	0	0	129	0.103673469	0
2007-2008	5	64	2	2	1	2	2	1	3	3360	24.42	0	1	0	0	2	54.81	2	36.44444444	1	2	1	110.2047671	0	0	0	140	0.010416667	0
2007-2008	5	80	2	1	2	3	3	2	3	20	26.29	0	1	1	0	2	91.05	5.5	5.678933035	1	1	3	51.46425585	0	0	0	137	0.187608696	0
2007-2008	5	63	1	1	1	1	3	3	2	420	28.6	1	1	1	1	2	81.33	9.3	68.12362388	1	2	2	88.20261853	1	1	0	105	0.33122449	0
2007-2008	5	79	1	1	1	2	1	1	2	270	26.23	1	1	1	0	2	105.2	0.3	3.750176762	1	1	3	57.75008947	0	0	0	133	0.192708333	1
2007-2008	5	46	1	3	2	1	3	1	1	60	36.86	0	1	0	0	2	89.28	7	127.3660513	1	2	2	88.7849177	0	0	0	137	0.0415625	0
2007-2008	5	80	2	1	2	3	3	1	1	120	20.11	0	1	1	1	2	74.26	0.2	34.7860305	1	2	2	65.8524967	1	0	0	67	0.353191489	0
2007-2008	5	76	1	1	1	3	3	2	3	1575	27.47	1	1	0	0	2	116.69	4.9	112.0143572	1	2	3	52.03161539	1	0	0	8	0.244468085	0
2007-2008	5	50	1	4	1	2	1	3	3	5600	28.47	0	1	1	1	2	76.91	24.2	331.880127	1	3	1	100.6312335	0	0	0	135	0.0625	0
2007-2008	5	23	2	1	1	2	2	1	3	30	25.14	0	0	0	0	0	63.65	1.3	60.79365079	1	2	1	118.4141903	0	0	0	132	0.03125	0
2007-2008	5	76	2	1	2	3	3	1	3	1080	20.93	0	0	0	0	2	72.49	0.6	50.56191075	1	2	2	69.73133191	1	1	0	153	0.051020408	1
2007-2008	5	53	1	4	1	1	2	3	3	520	28.37	0	1	0	1	2	54.81	1.3	62.29222798	1	2	1	113.2530665	0	0	0	144	0.16625	0
2007-2008	5	75	2	4	2	2	2	1	3	15	27.98	0	1	1	0	2	63.65	0.7	33.25673615	1	2	2	82.17972269	0	0	0	155	0.212340426	0
2007-2008	5	80	2	1	2	3	2	2	2	315	27.4	0	0	1	0	2	99.01	1.4	4.693985917	1	1	3	46.50731987	0	0	0	146	0.031914894	0
2007-2008	5	73	2	3	2	2	1	2	2	780	27.65	0	1	1	1	2	61	0.5	123.8028548	1	2	2	86.63902107	0	0	0	138	0.133541667	0
2007-2008	5	28	2	1	1	3	3	2	3	190	23.98	0	1	0	0	0	56.58	0.7	71.18278616	1	2	1	121.8275453	0	0	0	149	0.0625	0
2007-2008	5	80	1	1	2	2	2	1	3	210	31.47	0	1	0	0	2	102.54	11.8	66.01821494	1	2	3	59.14369822	1	1	0	46	0.121458333	0
2007-2008	5	60	2	3	2	2	1	1	1	2400	46.1	1	1	1	1	2	45.97	3.8	56.94563737	1	2	1	104.1812483	0	0	0	144	0.254693878	0
2007-2008	5	38	2	1	1	3	3	1	2	60	45.66	0	1	1	1	0	46.85	4.2	84.0625	1	2	1	120.8326858	0	0	0	139	0.1509375	0
2007-2008	5	80	2	1	2	2	3	1	2	165	24.43	0	1	1	0	2	56.58	5.1	56.0337583	1	2	2	84.54859897	1	0	0	128	0.13755102	0
2007-2008	5	72	1	2	1	2	1	1	2	840	25.81	0	0	1	1	2	99.01	2	408.6688525	1	3	2	75.45848831	1	1	0	79	0.106382979	0
2007-2008	5	28	1	2	1	2	1	3	3	4680	40.06	0	0	0	1	2	81.33	2.4	239.7595083	1	2	1	130.3845922	0	0	0	138	0.046875	0
2007-2008	5	28	2	1	1	3	3	1	3	1000	27.51	0	1	0	0	0	69.84	1.6	33.04672897	1	2	1	102.1959834	0	0	0	137	0.0728125	0
2007-2008	5	80	1	1	2	1	1	2	1	360	27.75	0	1	1	1	2	99.01	4.1	77.20969604	1	2	2	61.7068812	1	0	0	76	0.213478261	1
2007-2008	5	80	1	1	2	3	2	1	3	480	27.21	1	1	1	1	2	99.01	1.4	52.67918367	1	2	2	61.7068812	1	0	1	29	0.156041667	1
2007-2008	5	39	1	3	1	2	1	1	3	7560	31.31	0	1	0	0	2	68.07	1.3	435.6625117	1	3	1	114.3104113	0	0	0	139	0.0728125	0
2007-2008	5	38	1	1	1	3	3	1	3	360	30.55	0	1	0	0	2	77.79	0.7	32.65996751	1	2	1	108.9687198	1	0	1	22	0.03125	0
2007-2008	5	77	1	1	2	2	3	1	3	140	25.66	0	1	0	0	2	81.33	4.8	41.42474608	1	2	2	79.94125417	0	0	0	143	0.183265306	1
2007-2008	5	29	2	4	1	1	1	3	3	360	33.75	0	1	1	0	0	76.02	5.6	108.5220298	1	2	1	91.58104637	0	0	0	137	0.127916667	0
2007-2008	5	23	2	2	2	1	3	1	3	480	29.68	0	1	1	0	0	61.88	11.9	32.84857163	1	2	1	141.2345022	0	0	0	141	0.1765625	0
2007-2008	5	46	2	1	1	3	2	1	3	430	24.08	0	1	0	0	2	72.49	2.2	33.96371398	1	2	2	86.08956348	0	0	0	136	0.0625	0
2007-2008	5	80	1	1	1	2	1	2	2	630	27.08	1	0	1	0	2	107.85	4.8	4.791892529	1	1	3	55.64538492	0	0	0	148	0.185102041	1
2007-2008	5	31	1	1	1	2	2	1	3	120	23.44	0	0	0	0	2	78.68	0.2	44.74711042	1	2	1	113.9305502	0	0	0	156	0.015625	0
2007-2008	5	79	1	1	2	3	3	1	3	174	31.38	0	1	1	0	2	434.93	5.8	29.46369054	1	1	6	10.38252842	0	0	0	136	0.183958333	1
2007-2008	5	44	2	1	2	1	3	3	3	270	38.48	0	1	1	0	0	63.65	8	35.13615608	1	2	1	102.1734288	1	1	0	17	0.317916667	0
2007-2008	5	37	1	4	2	3	2	1	3	5220	35.81	0	0	1	1	2	88.4	1.3	153.4285714	1	2	1	95.72392568	0	0	0	139	0.051875	0
2007-2008	5	61	2	3	2	2	3	1	3	840	30.42	0	1	1	0	2	56.58	2.8	44.77777778	1	2	1	96.62081446	0	0	0	134	0.081632653	0
2007-2008	5	74	2	1	1	3	3	1	3	225	24.64	0	1	1	0	2	63.65	14.1	163.8746736	1	2	2	82.75903594	0	0	0	144	0.09375	0
2007-2008	5	80	2	1	2	3	2	1	1	180	28.12	0	1	1	0	2	64.53	1.4	74.32031943	1	2	2	78.03125003	0	0	0	153	0.175102041	1
2007-2008	5	78	1	1	2	1	1	2	1	4080	29.56	1	1	1	1	2	99.01	0.8	126.7267893	1	2	2	62.57993386	1	1	0	43	0.198979592	0
2007-2008	5	66	1	2	2	1	1	2	2	520	27.37	0	1	1	1	2	101.66	3.2	562.4006407	1	3	2	76.2313323	0	0	0	141	0.132653061	0
2007-2008	5	45	1	1	1	1	2	2	3	1920	35.3	0	1	1	1	2	90.17	1.3	43.33220648	1	2	2	88.35210095	0	0	0	151	0.203125	0
2007-2008	5	68	1	1	1	3	3	1	1	800	29.22	0	1	1	1	2	64.53	0.3	33.58584687	1	2	1	95.30945501	0	0	0	141	0.1875	1
2007-2008	5	42	2	1	1	2	1	3	3	120	38.22	0	1	0	0	0	45.08	2.5	36.45621823	1	2	1	118.9809949	0	0	0	133	0.140909091	0
2007-2008	5	48	1	1	2	3	2	3	3	3360	24.92	0	1	0	0	2	67.18	4	47.33333333	1	2	1	107.8853129	0	0	0	141	0.107419355	0
2007-2008	5	45	2	1	1	1	1	3	1	360	17.82	0	0	1	0	2	72.49	0.3	581.6666667	1	3	2	86.69643855	0	0	0	148	0.1353125	0
2007-2008	5	21	1	1	2	3	3	1	3	690	25.71	0	0	0	0	2	79.56	1.5	188.941836	1	2	1	121.661546	0	0	0	135	0.045454545	0
2007-2008	5	79	1	1	1	1	3	2	3	90	31.91	1	1	1	0	2	72.49	1.7	85.50103778	1	2	2	84.1057953	1	0	0	81	0.208043478	1
2007-2008	5	76	2	1	2	2	2	3	1	45	30.55	0	1	1	0	2	107.85	11.4	2.540936486	1	1	4	43.13401379	1	1	0	58	0.247755102	0
2007-2008	5	80	1	1	2	2	2	2	3	945	31.85	1	0	1	0	2	117.57	18	4.955156951	1	1	3	50.13044413	1	1	0	21	0.187291667	0
2007-2008	5	73	1	1	1	3	3	2	3	140	30.27	1	1	1	1	2	116.69	1.6	14.54520524	1	1	3	53.13975697	0	0	0	148	0.178571429	1
2007-2008	5	78	2	1	1	2	1	1	3	40	31.6	0	1	1	0	2	81.33	1.4	8.787728169	1	1	3	59.82847346	0	0	0	155	0.113673469	0
2007-2008	5	80	1	1	1	2	1	1	3	540	27.23	0	1	1	0	2	103.43	2.8	42.91666667	1	2	3	58.53309377	1	0	1	72	0.131956522	1
2007-2008	5	61	2	3	1	2	2	1	3	660	31.62	1	1	1	1	2	90.17	5.9	7.647171904	1	1	3	59.51035939	0	0	0	146	0.196938776	0
2007-2008	5	45	2	1	2	1	3	3	2	270	24.74	0	1	1	0	2	76.02	0.6	278.1540306	1	2	2	81.84526839	0	0	0	136	0.100204082	0
2007-2008	5	78	1	1	1	2	2	2	3	540	27.33	0	1	1	0	2	103.43	1.7	32.63330599	1	2	3	59.36124246	0	0	0	156	0.225208333	1
2007-2008	5	74	1	1	1	3	3	1	1	600	24.54	1	1	1	0	2	116.69	9.1	8.098271913	1	1	3	52.76777868	1	0	1	136	0.169791667	0
2007-2008	5	80	1	1	2	1	3	2	3	420	24.43	0	1	1	0	2	152.05	9.7	35.86000884	1	2	4	36.73535947	1	0	0	45	0.0625	0
2007-2008	5	75	1	1	1	2	2	2	2	215	33.47	1	1	1	1	2	190.94	15.1	41.47141354	1	2	5	28.8893226	1	0	1	110	0.301276596	0
2007-2008	5	47	2	1	1	2	1	3	3	3645	32.9	0	1	0	0	2	75.14	7.1	94.74633793	1	2	2	81.85273975	0	0	0	150	0.257272727	0
2007-2008	5	80	2	2	2	2	2	1	1	150	27.27	1	1	1	1	2	96.36	1.7	431.8181818	1	3	3	55.40167076	1	0	0	10	0.297234043	0
2007-2008	5	30	2	3	2	1	2	1	3	195	30.62	0	1	0	0	0	54.81	6.2	1190.49635	1	3	1	121.3892802	0	0	0	152	0.088181818	0
2007-2008	5	33	1	5	1	3	3	1	3	430	33.77	0	1	1	0	2	72.49	2.9	57.018	1	2	1	116.18779	0	0	0	143	0.0728125	0
2007-2008	5	54	2	3	1	3	2	3	3	1020	24.51	0	1	1	0	2	99.01	1.4	3.74929312	1	1	3	55.82655796	0	0	0	145	0.07625	0
2007-2008	5	36	2	4	1	1	1	3	1	660	34.75	0	1	1	1	0	40.66	10.3	4219.624646	1	3	1	128.3882758	0	0	0	135	0.36	0
2007-2008	5	72	1	2	1	1	1	2	2	870	29.92	1	1	1	1	2	143.21	4.3	74.03214924	1	2	3	48.29576364	0	0	0	135	0.166666667	1
2007-2008	5	75	1	1	1	1	1	2	2	180	27.27	1	1	1	0	2	143.21	0.3	32.43683829	1	2	4	40.90612029	1	0	0	76	0.104166667	0
2007-2008	5	39	2	3	1	2	1	1	1	360	24.28	0	1	0	0	0	47.74	0.5	73.93909071	1	2	1	119.2512367	0	0	0	152	0.098181818	0
2007-2008	5	53	2	4	1	2	1	2	2	735	39.13	1	1	1	1	2	41.55	2.9	96.87671233	1	2	1	113.133109	0	0	0	136	0.316170213	0
2007-2008	5	39	1	1	1	3	1	1	3	9240	20.04	0	1	1	0	2	81.33	0.8	40.77632724	1	2	1	104.3997634	0	0	0	133	0.15625	0
2007-2008	5	62	2	5	2	2	1	1	1	720	27.5	0	1	1	1	2	45.97	3.9	123.3100848	1	2	1	102.7278157	0	0	0	142	0.13106383	0
2007-2008	5	58	2	1	1	3	2	3	2	1920	18.5	0	1	1	0	2	99.01	0.5	11.38461538	1	1	3	54.27975088	0	0	0	134	0.108484848	0
2007-2008	5	30	1	1	1	1	3	3	3	120	36.18	0	1	0	1	2	79.56	13.2	36	1	2	1	114.2080108	0	0	0	139	0.096875	0
2007-2008	5	68	1	2	1	2	2	2	2	90	30.86	0	1	1	0	2	134.37	2.4	80.42085278	1	2	3	53.64963828	0	0	0	139	0.097826087	0
2007-2008	5	70	2	1	2	3	3	1	3	50	41.89	0	1	1	0	2	106.08	5.7	27.39395239	1	1	3	45.89900708	0	0	0	148	0.347173913	0
2007-2008	5	46	2	2	2	1	3	3	3	210	27.49	1	1	1	0	2	63.65	1.1	58.38095238	1	2	1	116.140064	0	0	0	134	0.461632653	0
2007-2008	5	77	2	2	2	1	1	1	1	20	20.58	0	1	1	0	2	90.17	1.2	130.0863429	1	2	2	61.30926997	0	0	0	153	0.190833333	0
2007-2008	5	21	2	1	2	3	3	1	1	30	19.61	0	0	0	0	0	63.65	2.9	1685.27933	1	3	1	120.0895597	0	0	0	132	0.1090625	0
2007-2008	5	69	2	2	2	2	3	3	2	1050	20.39	0	1	0	1	2	54.81	7.4	41.73154004	1	2	1	106.4012239	1	1	0	147	0.1975	0
2007-2008	5	39	2	1	1	1	2	3	3	540	18.97	0	1	0	0	0	77.79	0.6	85.00218537	1	2	2	83.02849449	0	0	0	134	0.26	1
2007-2008	5	79	1	2	1	1	1	2	2	30	26.43	1	0	1	0	2	116.69	1.5	33.27019579	1	2	3	58.8956944	1	0	0	78	0.135918367	0
2007-2008	5	80	2	1	1	2	3	2	2	210	30.41	0	1	1	0	2	99.89	6.5	20.89781393	1	1	3	46.01019394	0	0	0	157	0.095102041	0
2007-2008	5	80	2	1	2	3	3	1	3	120	20.72	0	1	0	0	2	63.65	0.4	104.7966062	1	2	2	79.34341957	1	1	0	121	0.09893617	0
2007-2008	5	55	1	2	1	2	2	2	2	3360	32.24	0	1	1	0	2	90.17	2.9	45.64285714	1	2	1	95.20896804	0	0	0	133	0.15625	1
2007-2008	5	21	2	5	2	2	3	1	3	300	18.83	0	0	0	0	0	63.65	0.2	621.7455509	1	3	1	120.0895597	0	0	0	144	0.0625	0
2007-2008	5	80	1	1	1	1	3	2	2	600	26.38	0	1	1	0	2	143.21	6.4	6.295768747	1	1	4	39.49431026	1	1	0	76	0.204375	0
2007-2008	5	76	1	1	1	3	2	2	3	1440	36.54	0	1	1	1	2	90.17	3.3	96.47058824	1	2	2	71.06300766	1	0	0	30	0.435319149	1
2007-2008	5	80	2	1	2	2	3	1	1	30	25.08	1	1	0	0	2	125.53	0.6	3.269088536	1	1	4	34.9067402	0	0	0	151	0.141702128	0
2007-2008	5	64	1	2	1	3	2	2	2	50	26.45	0	1	1	0	2	121.11	1	116.9465221	1	2	2	62.56386012	0	0	0	141	0.090208333	0
2007-2008	5	36	2	3	2	2	3	1	2	360	38.53	0	1	0	0	0	80.44	11.3	183.645856	1	2	2	81.42877942	0	0	0	146	0.1040625	0
2007-2008	5	74	2	2	1	2	1	2	3	690	32.02	0	1	1	0	2	102.54	3.3	5.148457188	1	1	3	53.59771784	0	0	0	134	0.155714286	0
2007-2008	5	20	1	1	1	1	1	3	1	420	20.6	0	0	0	0	2	89.28	0.5	39.25997749	1	2	1	106.5758329	0	0	0	134	0.0625	0
2007-2008	5	80	1	1	1	1	3	2	3	960	28.54	0	1	0	0	2	134.37	0.2	2.794210614	1	1	4	42.65689976	0	0	0	147	0.214081633	1
2007-2008	5	64	1	1	1	3	3	2	2	2220	34.62	0	1	1	0	2	83.98	2.5	56.49463405	1	2	2	84.25241756	0	0	0	141	0.110408163	0
2007-2008	5	70	2	1	1	3	3	2	3	1080	22.16	0	1	0	0	2	90.17	28	33.5	1	2	3	55.86448629	0	0	0	134	0.062857143	0
2007-2008	5	56	1	1	1	2	1	3	2	60	35.94	1	1	1	1	2	81.33	11.7	131.3846154	1	2	1	92.64814729	0	0	0	150	0.332391304	0
2007-2008	5	50	1	4	1	1	1	3	3	5760	34.37	0	1	0	0	2	54.81	1.5	122.9809218	1	2	1	115.6650698	0	0	0	144	0.015625	0
2007-2008	5	31	2	1	1	1	1	3	3	3360	33	0	1	1	0	0	75.14	13.2	33.61792067	1	2	1	91.58940647	0	0	0	151	0.169787234	0
2007-2008	5	35	1	3	1	1	1	2	3	9360	29.25	0	1	1	1	2	79.56	2.1	500.4524977	1	3	1	110.266302	0	0	0	136	0.125	0
2007-2008	5	76	2	1	2	2	3	3	2	20	25.57	0	0	0	0	2	75.14	2.6	30.93333333	1	2	2	66.76693299	0	0	0	133	0.180425532	0
2007-2008	5	68	1	1	1	3	3	2	3	810	24.91	0	1	0	0	2	143.21	0.8	164.3518904	1	2	4	42.96784292	0	0	0	147	0.173333333	1
2007-2008	5	61	2	3	2	2	1	1	3	3390	29.18	0	1	1	1	2	54.81	3.2	37.05389222	1	2	1	97.63533925	0	0	0	146	0.113404255	0
2007-2008	5	66	2	1	2	2	3	2	3	240	23.33	0	1	1	0	2	72.49	0.5	56.82857143	1	2	2	74.80583511	0	0	0	133	0.145714286	0
2007-2008	5	55	1	1	2	1	2	1	2	300	27.44	0	1	1	0	2	122.88	9.1	9.083333333	1	1	3	56.65028255	1	1	0	7	0.2625	0
2007-2008	5	62	1	2	2	1	1	3	3	145	14.2	0	0	0	0	2	107.85	0.6	44.33333333	1	2	2	72.99803501	1	0	1	147	0.115434783	0
2007-2008	5	69	2	1	2	1	1	2	2	50	32.13	1	1	1	0	2	63.65	5.9	2119.349364	1	3	2	85.7174377	1	0	1	105	0.320638298	1
2007-2008	5	44	2	4	1	1	1	2	3	180	25.29	0	1	1	0	0	240.45	0.2	310.6273569	1	3	5	20.48609354	0	0	0	142	0.21125	0
2007-2008	5	45	2	1	1	2	1	1	1	60	15.69	0	1	0	0	2	54.81	0.5	45.11111111	1	2	1	109.2494008	0	0	0	146	0.215510204	0
2007-2008	5	71	2	4	2	1	1	1	1	420	29.12	0	0	1	0	2	84.86	1.8	10.80431673	1	1	3	59.69208447	0	0	0	152	0.131875	0
2007-2008	5	71	1	5	2	1	1	2	2	920	37.53	0	1	1	1	2	116.69	4.2	10.96415429	1	1	3	53.89159867	1	0	0	148	0.307608696	0
2007-2008	5	73	1	3	1	2	2	2	2	135	35.25	0	1	0	0	2	89.28	5.6	59.46188341	1	2	2	73.44612811	0	0	0	134	0.20122449	0
2007-2008	5	69	1	4	2	2	1	2	3	360	35.64	1	1	1	1	2	98.12	4.8	30.75602988	1	2	2	67.39085578	0	0	0	136	0.198979592	0
2007-2008	5	80	1	1	1	2	1	2	3	1860	22.15	0	0	1	0	2	116.69	1.5	2189.711475	1	3	3	50.5899562	1	0	1	116	0.210612245	0
2007-2008	5	39	2	1	1	3	3	1	3	780	24.28	0	0	0	0	0	54.81	0.7	218.7431265	1	2	1	113.9524253	0	0	0	133	0.178787879	0
2007-2008	5	80	1	1	1	2	3	2	3	580	28.15	1	1	1	0	2	125.53	5.4	8.334380893	1	1	3	46.31499034	1	0	0	83	0.14893617	1
2007-2008	5	66	2	1	1	3	3	2	2	110	38.36	0	0	1	0	2	55.69	4	40.00862069	1	2	1	93.77068902	0	0	0	139	0.14875	0
2007-2008	5	57	1	2	1	1	1	3	3	1650	22	0	1	0	0	2	81.33	2.8	70.86698337	1	2	1	106.3541594	1	0	1	13	0.156363636	0
2007-2008	5	36	2	1	2	2	3	3	3	3540	20.53	0	0	0	0	0	63.65	0.2	462.5	1	3	1	108.0796626	0	0	0	134	0.138979592	0
2007-2008	5	76	1	1	1	3	1	2	2	30	30.43	1	1	0	1	2	141.44	1.3	95.21324962	1	2	4	41.23444307	1	0	1	85	0.186938776	0
2007-2008	5	52	2	4	2	2	2	3	2	420	35.58	0	1	0	1	2	45.97	1.6	876.3539587	1	3	1	110.203546	1	0	0	121	0.25	0
2007-2008	5	37	1	1	1	2	3	3	2	3540	35.97	0	1	0	0	2	81.33	4.4	96.75733064	1	2	1	105.8768514	0	0	0	151	0.0625	0
2007-2008	5	32	2	3	1	3	3	1	3	465	42.72	0	1	0	1	0	45.97	9.2	56.22222222	1	2	1	126.8266728	0	0	0	140	0.21969697	0
2007-2008	5	54	2	1	2	1	2	1	3	630	28.07	1	1	1	1	2	72.49	1.4	60.53787291	1	2	2	81.38502359	0	0	0	136	0.232121212	0
2007-2008	5	56	2	1	2	1	1	3	3	180	20.65	1	1	0	0	2	81.33	1.2	2474.173036	1	3	2	69.82717224	1	0	0	144	0.214545455	0
2007-2008	5	80	2	1	2	1	2	1	3	210	22.65	1	1	1	0	2	116.69	0.8	6.061021598	1	1	4	38.12870185	0	0	0	133	0.201702128	0
2007-2008	5	62	2	1	1	2	3	1	2	180	26.51	0	1	1	0	2	90.17	6.7	2.820185615	1	1	3	59.09378687	0	0	0	146	0.168163265	0
2007-2008	5	70	1	2	2	3	3	1	3	540	25.93	0	1	1	0	2	143.21	1	5.392037263	1	1	3	48.97907065	0	0	0	133	0.124081633	1
2007-2008	5	63	2	1	2	1	1	2	2	90	39.79	0	1	1	1	2	63.65	12.8	41	1	2	2	89.40744609	0	0	0	133	0.249583333	0
2007-2008	5	80	1	3	2	1	1	2	3	840	20.16	0	1	1	0	2	103.43	0.4	8.111111111	1	1	3	58.53309377	0	0	0	135	0.084893617	0
2007-2008	5	52	2	3	1	2	1	2	1	1440	35.51	0	1	1	1	2	46.85	4.4	43.10133843	1	2	1	109.5150758	0	0	0	135	0.186666667	0
2009-2010	6	66	1	1	1	2	3	2	3	330	23.67	1	1	1	0	2	140.56	9.3	4.462809917	1	1	4	44.57173954	0	0	0	113	0.218541667	0
2009-2010	6	54	1	1	1	2	1	1	3	4260	26.03	0	1	0	0	2	137.02	0.3	1.503759398	1	1	3	50.00883095	0	0	0	120	0.083125	0
2009-2010	6	70	2	2	2	1	1	3	3	10	40.11	1	0	1	1	2	98.12	10.6	33.07692308	1	2	3	58.1411385	0	0	0	131	0.221666667	1
2009-2010	6	64	2	5	2	1	1	1	1	380	27.18	0	1	0	1	2	47.74	2.1	43	1	2	1	100.0447041	0	0	0	110	0.127659574	0
2009-2010	6	68	1	5	1	1	1	1	1	490	23.97	0	1	0	1	2	58.34	1.3	49.2	1	2	1	99.34113651	0	0	0	129	0.194680851	0
2009-2010	6	21	2	2	2	2	3	3	3	100	37.33	0	0	0	0	0	62.76	5.1	113.6734694	1	2	1	140.797354	0	0	0	113	0.249375	0
2009-2010	6	78	2	3	2	1	1	3	1	150	22.63	1	0	1	1	2	61	15.8	90.58823529	1	2	2	83.64881232	1	1	0	42	0.456744186	0
2009-2010	6	42	1	4	1	1	2	2	3	3180	27.49	0	1	1	1	2	185.64	0.7	13787.87879	1	3	4	37.68804554	0	0	0	108	0.288367347	0
2009-2010	6	32	2	2	1	2	3	3	3	5520	22.74	0	1	0	0	0	83.98	0.5	30.87591241	1	2	1	91.65153256	0	0	0	118	0.228125	0
2009-2010	6	80	1	1	1	2	2	3	3	4800	17.87	1	0	0	0	2	134.37	17.4	102.3809524	1	2	4	42.65689976	1	0	0	19	0.288666667	1
2009-2010	6	66	2	3	2	1	1	2	1	60	22.83	1	1	1	1	2	51.27	7.6	2310.526316	1	3	1	96.35679321	0	0	0	118	0.303191489	0
2009-2010	6	35	2	1	1	3	3	1	3	1050	21.02	0	1	0	0	0	68.95	0.1	36.19047619	1	2	1	98.80236611	0	0	0	113	0.088181818	0
2009-2010	6	43	1	4	2	2	1	1	3	840	22.14	0	1	1	1	2	80.44	2.1	67.67857143	1	2	1	102.8572594	0	0	0	129	0.2134375	0
2009-2010	6	62	2	5	1	1	3	1	2	210	20.76	0	0	1	0	2	82.21	0.4	345.1219512	1	3	2	66.07596955	0	0	0	129	0.105306122	0
2009-2010	6	80	2	1	1	2	3	1	2	900	22.73	1	1	1	0	2	93.7	2.4	4.705882353	1	1	3	49.70855184	0	0	0	127	0.250816327	1
2009-2010	6	54	1	1	2	3	2	3	2	2280	35.82	0	1	1	0	2	69.84	6.9	880.3030303	1	3	1	101.7999274	0	0	0	117	0.088181818	0
2009-2010	6	57	1	1	1	1	3	2	2	330	31.88	0	1	1	0	2	90.17	3.2	558.1497797	1	3	2	81.20969196	0	0	0	122	0.16125	0
2009-2010	6	60	2	1	1	2	2	1	1	30	33.25	0	1	0	0	2	92.82	3.9	3.043478261	1	1	3	57.86594763	0	0	0	114	0.07625	0
2009-2010	6	34	2	2	2	2	3	3	1	45	26.44	0	0	0	0	0	73.37	7.5	62.36263736	1	2	1	106.3997613	0	0	0	115	0.280625	0
2009-2010	6	41	1	3	1	2	1	2	3	7260	36.54	0	1	0	0	2	66.3	1.1	119.5967742	1	2	1	113.9414634	0	0	0	127	0.0625	0
2009-2010	6	79	2	1	2	3	3	2	3	105	21.29	0	0	1	0	2	88.4	0.5	6.470588235	1	1	3	53.71265916	0	0	0	124	0.048541667	0
2009-2010	6	62	1	3	2	2	1	2	3	840	32.26	0	1	1	0	2	74.26	0.8	621.0227273	1	3	1	93.83987145	0	0	0	124	0.090212766	0
2009-2010	6	67	2	1	2	1	1	3	3	80	25.07	0	1	1	1	2	111.38	0.7	34.23076923	1	2	4	44.19139209	0	0	0	121	0.187083333	0
2009-2010	6	80	2	1	2	2	2	1	1	240	26.17	1	1	1	1	2	91.94	1.4	22.84090909	1	1	3	50.86658655	1	1	0	74	0.166666667	0
2009-2010	6	39	1	1	1	2	3	2	3	6120	40.66	0	1	1	1	2	68.07	14.2	146.5432099	1	2	1	114.3104113	0	0	0	121	0.140625	0
2009-2010	6	65	1	1	1	3	3	1	3	180	22.01	1	1	1	0	2	560.46	6.4	114.6788991	1	2	6	8.430892388	1	1	0	110	0.29244898	1
2009-2010	6	76	1	1	1	2	1	1	3	1080	26.26	0	0	1	1	2	111.38	6.8	4.163090129	1	1	3	55.0418729	0	0	0	115	0.12125	0
2009-2010	6	80	2	1	2	3	3	2	3	420	24.93	0	1	1	0	2	82.21	0.2	7.692307692	1	1	3	58.22775115	1	0	0	77	0.071428571	0
2009-2010	6	80	2	1	2	1	1	1	2	15	37.1	0	1	1	0	2	113.15	11.3	3.333333333	1	1	4	39.57391793	0	0	0	128	0.272340426	0
2009-2010	6	75	2	2	2	1	2	1	2	180	34.4	0	1	1	0	2	138.79	4.8	4.520547945	1	1	4	36.9132748	0	0	0	117	0.221875	0
2009-2010	6	70	1	3	2	1	1	1	2	315	30.96	1	1	1	1	2	152.05	0.6	703.7313433	1	3	4	39.40867279	1	0	0	44	0.487608696	0
2009-2010	6	80	1	1	2	3	1	2	3	120	29.37	1	1	1	0	2	102.54	0.8	3.228346457	1	1	3	59.14369822	1	1	0	98	0.221458333	0
2009-2010	6	78	2	1	1	3	3	2	3	420	20.95	0	1	1	1	2	125.53	1.1	152.3529412	1	2	4	35.40061417	0	0	0	109	0.132653061	0
2009-2010	6	73	2	3	1	2	1	1	1	85	33.81	0	1	0	0	2	98.12	1.8	4.951456311	1	1	3	49.38393374	0	0	0	124	0.161428571	0
2009-2010	6	54	1	2	2	2	1	3	3	720	26.08	0	0	1	0	2	83.1	1.2	47.4137931	1	2	1	105.8314246	1	1	0	1	0.111041667	0
2009-2010	6	65	1	3	1	1	1	2	2	20	27.08	0	1	1	1	2	120.22	9.1	2362.318841	1	3	3	54.218927	1	0	0	98	0.145833333	0
2009-2010	6	52	1	3	1	2	1	1	3	30	31.62	0	1	1	0	2	86.63	3.8	67.36486486	1	2	2	88.28093065	0	0	0	111	0.078125	0
2009-2010	6	66	2	1	2	2	1	3	2	435	36.75	1	1	1	1	2	106.08	8.8	304.8780488	1	3	3	47.20698856	1	1	0	79	0.452653061	0
2009-2010	6	61	1	4	1	3	3	2	3	150	33.01	1	1	1	1	2	78.68	2.3	36.82926829	1	2	1	92.28213838	0	0	0	111	0.208333333	0
2009-2010	6	76	1	1	1	2	2	1	3	480	30.86	0	1	1	1	2	86.63	2.3	86.69064748	1	2	2	74.58454878	0	0	0	111	0.163061224	0
2009-2010	6	36	2	3	1	2	3	1	3	840	35.28	0	1	0	0	0	76.91	10.5	62.47311828	1	2	2	85.9765852	0	0	0	123	0.065217391	0
2009-2010	6	60	1	2	2	1	2	3	3	1080	33.29	1	1	1	1	2	74.26	1	44.78873239	1	2	1	110.0163922	0	0	0	113	0.18375	0
2009-2010	6	71	1	2	1	3	3	2	3	180	29.3	0	1	1	0	2	129.06	2.5	2.612612613	1	1	3	55.15194575	0	0	0	113	0.13875	0
2009-2010	6	79	1	5	1	2	3	2	3	60	21.21	1	0	1	1	2	70.72	7.1	686.8965517	1	3	2	84.96370268	1	1	0	14	0.322553191	0
2009-2010	6	40	2	3	1	2	3	1	3	2160	52.58	0	1	1	1	0	60.11	13.2	61.59090909	1	2	1	109.7676218	0	0	0	124	0.198709677	0
2009-2010	6	70	1	1	1	3	3	2	3	540	34.25	0	0	1	0	2	115.8	3.8	3.392857143	1	1	3	54.77276999	0	0	0	130	0.071428571	0
2009-2010	6	80	1	1	2	3	3	2	3	1200	27	1	1	1	0	2	144.98	4.3	16.40449438	1	1	4	38.91275448	1	0	0	80	0.114583333	0
2009-2010	6	80	1	1	1	3	3	1	1	480	22.35	0	1	0	0	2	102.54	1.4	4.47761194	1	1	3	59.14369822	0	0	0	109	0.062291667	0
2009-2010	6	77	1	1	2	1	2	2	3	240	28.42	1	1	1	0	2	116.69	5.9	5.25	1	1	3	51.66739409	0	0	0	117	0.291458333	1
2009-2010	6	78	1	1	1	3	2	2	3	900	42.69	1	1	1	1	2	118.46	5.3	139.8734177	1	2	3	50.38137175	1	1	0	55	0.225	0
2009-2010	6	41	1	2	1	2	3	3	3	5640	39.87	0	1	1	1	2	69.84	11.5	30.35087719	1	2	1	128.9364562	1	0	0	27	0.159090909	0
2009-2010	6	52	2	1	2	1	1	3	3	900	33.52	0	1	1	0	2	51.27	2.4	92.97619048	1	2	1	106.3145877	0	0	0	125	0.280625	0
2009-2010	6	55	2	5	2	1	3	1	3	360	23.34	0	1	1	0	2	97.24	4.8	7.450980392	1	1	3	56.6566554	0	0	0	111	0.22875	0
2009-2010	6	36	2	1	1	3	3	1	2	90	16.62	0	0	0	0	0	61	0.4	36.47058824	1	2	1	112.3547253	0	0	0	118	0.09375	0
2009-2010	6	23	2	1	2	3	3	3	3	270	22.07	0	1	0	0	0	73.37	3.3	43.20987654	1	2	1	99.7133539	0	0	0	125	0.046875	0
2009-2010	6	59	1	1	1	3	3	1	3	480	28.23	0	1	1	0	2	112.27	0.4	48.33333333	1	2	2	61.43350148	0	0	0	123	0.1821875	0
2009-2010	6	80	1	1	1	2	2	2	3	420	31.16	1	1	1	0	2	85.75	1.3	308.3333333	1	3	2	73.42283669	1	1	0	38	0.159795918	1
2009-2010	6	80	1	1	1	2	3	2	3	490	24.18	0	1	1	1	2	110.5	15.6	25.6097561	1	1	3	54.03485377	1	0	0	95	0.206521739	0
2009-2010	6	72	1	1	1	2	3	2	2	300	23.23	0	0	1	0	2	106.96	1.2	93.75	1	2	3	59.45066071	1	0	0	89	0.059387755	0
2009-2010	6	72	1	5	2	1	3	2	2	3360	27.78	0	1	1	1	2	90.17	0.3	36.79775281	1	2	2	73.08808628	1	0	0	22	0.353125	0
2009-2010	6	29	1	3	1	2	1	3	3	720	39.07	0	1	1	1	2	47.74	1.7	793.1578947	1	3	1	141.8819521	0	0	0	117	0.1403125	0
2009-2010	6	52	2	1	2	2	3	1	3	720	29.55	0	0	0	0	2	80.44	0.2	792.3076923	1	3	2	72.77226644	0	0	0	121	0.1353125	1
2009-2010	6	52	2	1	1	1	1	3	2	360	41.75	1	1	1	0	2	105.2	6.7	886.5248227	1	3	3	52.61513244	0	0	0	110	0.215306122	0
2009-2010	6	74	1	1	2	2	2	2	3	480	35.29	0	1	0	0	2	76.02	2	51.86666667	1	2	2	85.42368641	1	0	0	37	0.134081633	0
2009-2010	6	61	1	2	1	2	3	2	1	45	44.92	0	0	0	1	2	130.83	9.1	3.720930233	1	1	3	58.20020878	0	0	0	118	0.232291667	0
2009-2010	6	36	2	4	2	2	2	1	3	150	20.34	0	1	0	0	0	56.58	0.6	96.97986577	1	2	1	115.1700304	0	0	0	130	0.211212121	0
2009-2010	6	54	1	1	1	3	3	1	3	3045	28.79	0	1	0	0	2	121.11	0.3	3.582089552	1	1	3	58.05806532	0	0	0	111	0.275625	1
2009-2010	6	53	1	1	1	3	3	2	3	630	27.12	0	1	1	0	2	120.22	0.3	3.918918919	1	1	3	58.9874927	0	0	0	123	0.0625	0
2009-2010	6	51	1	2	1	3	2	2	2	8400	34.11	1	1	1	1	2	85.75	2.4	216.1038961	1	2	1	104.0570345	0	0	0	130	0.2603125	0
2009-2010	6	68	1	4	2	2	1	3	2	3960	30.98	0	0	1	0	2	118.46	2.6	5.402298851	1	1	3	54.04773556	0	0	0	124	0.14244898	0
2009-2010	6	49	1	1	2	2	3	1	2	330	42.89	1	1	0	1	2	87.52	3.1	46.21359223	1	2	2	89.06119797	0	0	0	129	0.306875	0
2009-2010	6	74	1	1	1	2	3	2	2	315	24.29	0	1	1	0	2	245.75	16.3	108.4507042	1	2	5	21.4433452	1	0	1	12	0.369347826	1
2009-2010	6	80	2	1	2	2	1	1	3	420	31.5	0	1	1	0	2	80.44	2	0.875	1	1	3	59.77847874	0	0	0	117	0.097083333	0
2009-2010	6	56	2	1	2	1	2	1	1	360	30.74	0	1	1	0	2	78.68	4.7	41	1	2	2	72.68276162	1	0	0	83	0.16125	0
2009-2010	6	43	2	1	1	2	3	1	2	110	21.78	0	0	0	0	0	61	0.7	37.6344086	1	2	1	106.9636174	0	0	0	115	0.136363636	0
2009-2010	6	58	1	4	2	1	1	1	3	1200	28.75	0	1	1	0	2	83.1	1.1	121.1	1	2	2	89.01089017	0	0	0	112	0.125	0
2009-2010	6	63	2	2	1	3	3	1	3	100	28.94	0	1	1	1	2	64.53	0.4	56.05769231	1	2	1	101.3624118	0	0	0	122	0.265102041	0
2009-2010	6	80	1	1	1	2	3	2	3	240	26.18	1	1	1	0	2	132.6	0.7	201.6853933	1	2	4	43.34548373	0	0	0	109	0.206458333	1
2009-2010	6	80	1	1	1	2	3	2	3	360	27.95	0	1	1	0	2	103.43	11.6	6.881188119	1	1	3	58.53309377	0	0	0	125	0.114583333	1
2009-2010	6	23	2	4	2	3	3	1	3	240	19.03	0	0	0	0	0	63.65	0.6	53.30434783	1	2	1	118.4141903	0	0	0	122	0.09875	0
2009-2010	6	50	1	5	1	1	1	2	3	80	24.99	0	1	1	1	2	123.76	6.6	37.65625	1	2	3	58.16904533	0	0	0	111	0.286808511	0
2009-2010	6	62	2	1	2	1	3	2	2	70	44.72	0	1	1	1	2	124.64	11.8	7.142857143	1	1	4	39.95153976	0	0	0	122	0.292826087	0
2009-2010	6	79	1	3	1	3	3	2	3	1080	29.86	0	1	1	1	2	107.85	3.2	9.262295082	1	1	3	56.03764846	0	0	0	108	0.105	1
2009-2010	6	80	2	1	2	1	1	2	2	300	25.88	0	1	1	0	2	99.89	3	7.125	1	1	3	46.01019394	1	0	0	92	0.25122449	0
2009-2010	6	46	2	1	1	1	1	3	1	110	22.51	0	1	0	1	2	66.3	2.7	49.00662252	1	2	1	95.8964181	0	0	0	131	0.196969697	0
2009-2010	6	80	1	1	1	3	3	1	2	105	20.01	1	1	0	0	2	102.54	2.5	123.6434109	1	2	3	59.14369822	0	0	0	112	0.09375	0
2009-2010	6	67	1	2	2	1	3	2	2	360	29.97	0	1	1	0	2	128.18	1.9	6.456521739	1	1	3	57.19690548	0	0	0	114	0.100625	0
[truncated: 1,263 more rows]
